# Supplementary material for: c-Myc and AMPK Control Cellular Energy Levels by Cooperatively Regulating Mitochondrial Structure and Function
Source: PLoS One. 2015 Jul 31;10(7):e0134049. doi: 10.1371/journal.pone.0134049 (PMC4521957; doi:10.1371/journal.pone.0134049)
Supplement: S3 Table — Protein name, including the organism name (OS), gene name (GN), protein existence (PE, a numerical value describing the evidence of existence for the protein) and sequence version (SV). Gene name is how the protein is identified throughout the paper, followed by the primary accession number for reference. Overall p-value is calculated by a two way ANOVA. p- and q-values<0.05 are highlighted in red text throughout the table. The mean protein intensities are prepared and run in 4 individual samples for each cell type. Fold change, p-value and false discovery rate (q-value) were calculated as described in Statistical Analysis and the selected features are identified by blue text in the fold change columns. Features were selected by a conservative cut off of q<0.05, with the exception of the comparison of AMPK WT to KO. KO proteins had an overall slightly higher average intensity, so to reduce potential bias, proteins with greater abundance in KO but with fold change less than 2.6 (twice the fold change of overall mitochondrial abundance in KO samples) were not considered. (XLSX) [file pone.0134049.s010.xlsx]

## Sheet: Selected features
sig.WTvsKO	sig.WTvsWTOX	sig.KOvsKOOX	sig.int	sig.OX	sig.KO	indx	ID_COLUMN	MZ	RT	Peptide	Accession.Number	Accession	ProteinName	GeneName	abbr_name	numpep	Selected peptides	overall significance	p.overall	avg.intensity	mean_WT	mean_KO	mean_WT OX	mean_KO OX	Known.mitochondrial.proteins.based.on.MitoCarta	Known.Mitochondrial.Protein.based.on.DAVID	mitochondrial.proteins.based.on.either.MitoCarta.or.David	Proteins.included.in.targeted.assay	Peptides.included.in.targeted.assay	CV_PooledSample	CV_InstrumentalPool	n	WT1	WT2	WT3	WT4	WT + Myc1	WT + Myc2	WT + Myc3	WT + Myc4	KO1	KO2	KO3	KO4	KO + Myc1	KO + Myc2	KO + Myc3	KO + Myc4	P017538_E1
1	28				16	2931	134155	969.174	61.7706	GVPGSIVNVSSMVAHVTFPNLITYSSTK	sp|P08074	P08074	Carbonyl reductase [NADPH] 2 OS=Mus musculus GN=Cbr2 PE=1 SV=1	Cbr2	Cbr2_GVPGS	7	TRUE	TRUE	2.52e-08	54312500000	111016054750	22000000000	61600000000	22625000000	TRUE	Yes	TRUE	No	No	22.9386	14.9616	16	139000000000	104964219000	78100000000	122000000000	51500000000	60700000000	65200000000	69000000000	25400000000	23600000000	19200000000	19800000000	27600000000	22300000000	21200000000	19400000000	49100000000
2					17	2673	49182	928.105	44.8163	GSNTCELVFEDCKVPAANVLSQESK	sp|Q9JHI5	Q9JHI5	Isovaleryl-CoA dehydrogenase, mitochondrial OS=Mus musculus GN=Ivd PE=1 SV=1	Ivd	Ivd_GSNTC	4	TRUE	TRUE	2.8e-06	51743750000	73977324250	35575000000	62175000000	35250000000	TRUE	Yes	TRUE	Yes	No	9.49901	9.31487	16	83200000000	62609297000	67000000000	83100000000	59200000000	63300000000	59900000000	66300000000	35300000000	39300000000	33600000000	34100000000	39400000000	35900000000	39300000000	26400000000	54200000000
3					18	2168	50604	934.873	29.7306	TQCPDDSTCCELPTGK	tr|Q3U9N4, tr|Q3U9N4	Q3U9N4	Granulins OS=Mus musculus GN=Grn PE=2 SV=1	Grn	Grn_TQCPD	7	TRUE	TRUE	3.56e-07	95487500000	121093178000	70650000000	124000000000	66300000000	TRUE	Yes	TRUE	No	No	11.2752	6.93645	16	108000000000	131372712000	122000000000	123000000000	128000000000	128000000000	109000000000	131000000000	71000000000	78600000000	67300000000	65700000000	72000000000	58900000000	74400000000	59900000000	97200000000
4					19	2272	45904	877.993	43.3961	AGLTLAPPEGTLPAPPPR	tr|Q9JHF5	Q9JHF5	A3 subunit of vacuolar-adenosine triphosphatase OS=Mus musculus GN=Tcirg1 PE=2 SV=1	Tcirg1	Tcirg1_AGLTL	3	TRUE	TRUE	3.89e-05	41181250000	55643627250	34850000000	48300000000	25925000000	FALSE	Yes	TRUE	No	No	15.0733	14.9437	16	57000000000	58274509000	45000000000	62300000000	41900000000	54700000000	47100000000	49500000000	40700000000	35500000000	30600000000	32600000000	30000000000	25800000000	28700000000	19200000000	43200000000
5				17	20	2333	31653	727.875	42.0553	GLSNACALLPDPAR	tr|Q8BFQ1, tr|Q8BFQ1, tr|Q8BFQ1, tr|Q8BFQ1, tr|Q8BFQ1	Q8BFQ1	Prosaposin, isoform CRA_a OS=Mus musculus GN=Psap PE=2 SV=1	Psap	Psap_GLSNA	10	TRUE	TRUE	1.06e-07	284000000000	443418135750	205000000000	344000000000	144000000000	TRUE	Yes	TRUE	No	No	14.1428	8.39358	16	435000000000	456672543000	367000000000	515000000000	294000000000	375000000000	309000000000	398000000000	228000000000	203000000000	208000000000	181000000000	158000000000	140000000000	154000000000	124000000000	275000000000
6					15	519	32598	719.02	58.5013	KADCTITMADSDLLALMTGK	sp|P32020	P32020	Non-specific lipid-transfer protein OS=Mus musculus GN=Scp2 PE=1 SV=3	Scp2	Scp2_KADCT	6	TRUE	FALSE	0.0135318	27737500000	31653963000	25050000000	30350000000	23900000000	TRUE	Yes	TRUE	No	No	16.1865	13.4528	16	30900000000	33415852000	25200000000	37100000000	30800000000	30400000000	28200000000	32000000000	29000000000	26800000000	20900000000	23500000000	25200000000	23800000000	21500000000	25100000000	25500000000
7					13	1128	58304	1141.54	51.1875	LVPLLDRPFDETTYEETED	sp|P97363	P97363	Serine palmitoyltransferase 2 OS=Mus musculus GN=Sptlc2 PE=2 SV=2	Sptlc2	Sptlc2_LVPLL	2	TRUE	FALSE	0.00101346	28037500000	37466278000	21550000000	30525000000	22600000000	TRUE	Yes	TRUE	No	No	10.1707	7.87171	16	39700000000	34465112000	29500000000	46200000000	25100000000	32500000000	31200000000	33300000000	24100000000	23800000000	22900000000	15400000000	23100000000	23100000000	22100000000	22100000000	26400000000
8					14	2020	27979	688.369	51.6701	TFYGLHQDFPSVVVVGLGK	sp|Q9CPY7, sp|Q9CPY7	Q9CPY7	Cytosol aminopeptidase OS=Mus musculus GN=Lap3 PE=1 SV=3	Lap3	Lap3_TFYGL	7	TRUE	FALSE	0.0065612	95700000000	108967267250	86050000000	106650000000	81200000000	TRUE	Yes	TRUE	No	No	9.92225	8.02475	16	120000000000	104869069000	87000000000	124000000000	98600000000	109000000000	105000000000	114000000000	92700000000	92800000000	86000000000	72700000000	90400000000	84200000000	78100000000	72100000000	89000000000
9					9	1163	107007	846.918	42.9741	MGAVFMDAPVSGGVGAAR	sp|Q99L13	Q99L13	3-hydroxyisobutyrate dehydrogenase, mitochondrial OS=Mus musculus GN=Hibadh PE=1 SV=1	Hibadh	Hibadh_MGAVF	4	TRUE	FALSE	0.0524117	44943750000	51064244000	40675000000	47900000000	40125000000	TRUE	Yes	TRUE	No	No	23.2675	13.9641	16	47500000000	52556976000	44600000000	59600000000	41600000000	55100000000	43100000000	51800000000	43900000000	44700000000	38600000000	35500000000	44400000000	40500000000	43100000000	32500000000	40300000000
10					10	2187	101057	675.35	43.5956	FAKPVYPGQTLQTEMWK	sp|P51660	P51660	Peroxisomal multifunctional enzyme type 2 OS=Mus musculus GN=Hsd17b4 PE=1 SV=3	Hsd17b4	Hsd17b4_FAKPV	5	TRUE	FALSE	0.00600968	39437500000	44818979500	32850000000	45175000000	34900000000	FALSE	Yes	TRUE	No	No	23.0832	11.5629	16	45000000000	47175918000	39000000000	48100000000	39800000000	51900000000	40300000000	48700000000	35300000000	37800000000	31600000000	26700000000	40300000000	35600000000	33800000000	29900000000	34100000000
11	31			18	21	1293	13141	550.263	29.909	NKTEDLEATSEHFK	sp|O70404	O70404	Vesicle-associated membrane protein 8 OS=Mus musculus GN=Vamp8 PE=1 SV=1	Vamp8	Vamp8_NKTED	2	TRUE	TRUE	2.71e-06	61618750000	80166489500	52425000000	66050000000	47825000000	TRUE	Yes	TRUE	No	No	11.5744	11.9819	16	75200000000	84765958000	77300000000	83400000000	72600000000	63600000000	59700000000	68300000000	52000000000	57700000000	45600000000	54400000000	46900000000	44700000000	48300000000	51400000000	65100000000
12	29		8	19	22	2291	6151	476.909	37.3799	TYIIGELHPDDR	sp|P56395, sp|P56395	P56395	Cytochrome b5 OS=Mus musculus GN=Cyb5a PE=1 SV=2	Cyb5a	Cyb5a_TYIIG	3	TRUE	TRUE	3.44e-08	62500000000	108305758500	42550000000	55950000000	43150000000	TRUE	Yes	TRUE	No	No	12.5728	11.6265	16	116000000000	103223034000	103000000000	111000000000	47500000000	59300000000	51300000000	65700000000	42700000000	39600000000	45300000000	42600000000	47600000000	43000000000	44800000000	37200000000	66100000000
13					8	2728	54018	1012.03	43.9849	GTLSDEHAGVISVLAQQAAR	tr|G3UW70, tr|G3UW70	G3UW70	MCG21719 OS=Mus musculus GN=Lamtor5 PE=4 SV=1	Lamtor5	Lamtor5_GTLSD	3	TRUE	FALSE	0.0640111	14700000000	19989337525	12085000000	14950000000	11945000000	TRUE	No	TRUE	No	No	38.4349	37.3812	16	18700000000	25657350100	13700000000	21900000000	15000000000	20500000000	11100000000	13200000000	15100000000	12800000000	10800000000	9640000000	16800000000	13200000000	10400000000	7380000000	21500000000
14					7	1729	22209	635.85	42.2524	SLGAEPLEVDLK	sp|Q61941	Q61941	NAD(P) transhydrogenase, mitochondrial OS=Mus musculus GN=Nnt PE=1 SV=2	Nnt	Nnt_SLGAE	12	TRUE	FALSE	0.0378839	122788000000	150279994500	105600000000	127500000000	107800000000	TRUE	Yes	TRUE	No	No	14.4147	17.2923	16	168000000000	148119978000	125000000000	160000000000	118000000000	135000000000	113000000000	144000000000	94900000000	111000000000	131000000000	85500000000	140000000000	114000000000	96800000000	80400000000	123000000000
15					1	833	43731	841.12	49.52	LKPEQLGDISVGNVLEPGAGAVMAR	sp|Q921H8, sp|Q921H8	Q921H8	3-ketoacyl-CoA thiolase A, peroxisomal OS=Mus musculus GN=Acaa1a PE=1 SV=1	Acaa1a	Acaa1a_LKPEQ	5	TRUE	FALSE	0.000377336	102038000000	118460541500	75475000000	117250000000	96925000000	TRUE	Yes	TRUE	No	No	30.5194	8.73942	16	116000000000	120842166000	109000000000	128000000000	113000000000	127000000000	100000000000	129000000000	90800000000	81000000000	70400000000	59700000000	100000000000	89000000000	102000000000	96700000000	98300000000
16				20	2	1748	39704	794.88	37.9987	EQWSNCPTIGQIR	sp|P10605	P10605	Cathepsin B OS=Mus musculus GN=Ctsb PE=1 SV=2	Ctsb	Ctsb_EQWSN	4	TRUE	TRUE	5.61e-07	104431000000	119362926250	61375000000	152250000000	84850000000	TRUE	Yes	TRUE	No	No	16.052	14.1281	16	127000000000	116451705000	116000000000	118000000000	146000000000	163000000000	127000000000	173000000000	63900000000	61600000000	67700000000	52300000000	102000000000	82800000000	81600000000	73000000000	109000000000
17	30		7		3	72	263362	601.298	39.5172	HGEVCPAGWKPGSETIIPDPAGK	sp|O08807	O08807	Peroxiredoxin-4 OS=Mus musculus GN=Prdx4 PE=1 SV=1	Prdx4	Prdx4_HGEVC	11	TRUE	TRUE	4.2e-07	167144000000	243006300750	106325000000	177500000000	141750000000	TRUE	Yes	TRUE	No	No	12.1782	6.49266	16	224000000000	235025203000	240000000000	273000000000	162000000000	195000000000	168000000000	185000000000	123000000000	115000000000	92900000000	94400000000	140000000000	136000000000	156000000000	135000000000	157000000000
18					4	1156	131242	863.41	37.0373	MDENQFVAVTSTNAAK	sp|O08553	O08553	Dihydropyrimidinase-related protein 2 OS=Mus musculus GN=Dpysl2 PE=1 SV=2	Dpysl2	Dpysl2_MDENQ	4	TRUE	FALSE	0.000345418	14297500000	19087431425	9840000000	15375000000	12900000000	TRUE	Yes	TRUE	No	No	34.6227	14.6652	16	18000000000	18349725700	19800000000	20200000000	14000000000	18600000000	11300000000	17600000000	10400000000	10500000000	9670000000	8790000000	15400000000	14000000000	11500000000	10700000000	13500000000
19					5	743	47365	902.462	46.3925	LGPNYLQIPVNCPYR	sp|P24270	P24270	Catalase OS=Mus musculus GN=Cat PE=1 SV=4	Cat	Cat_LGPNY	13	TRUE	FALSE	0.00446844	43656250000	49484439500	34700000000	43600000000	46850000000	TRUE	Yes	TRUE	No	No	14.6294	8.91336	16	50500000000	46137758000	43200000000	58100000000	42000000000	43900000000	42800000000	45700000000	41200000000	33200000000	34100000000	30300000000	52400000000	44500000000	51200000000	39300000000	47700000000
20	25	4		21	23	1663	35576	751.023	48.4385	ENAEVSWDQPAEGLHNWIR	sp|Q8K009	Q8K009	Mitochondrial 10-formyltetrahydrofolate dehydrogenase OS=Mus musculus GN=Aldh1l2 PE=2 SV=2	Aldh1l2	Aldh1l2_ENAEV	28	TRUE	TRUE	1.9e-06	122731000000	180825037750	134500000000	91825000000	83850000000	TRUE	Yes	TRUE	No	No	11.0961	8.86146	16	185000000000	155300151000	171000000000	212000000000	85800000000	94900000000	87000000000	99600000000	149000000000	146000000000	123000000000	120000000000	86200000000	90100000000	90200000000	68900000000	121000000000
21	26			22	24	2311	24234	647.03	62.1288	DGLLDVVEALQSPLVDKK	sp|Q9QYR9	Q9QYR9	Acyl-coenzyme A thioesterase 2, mitochondrial OS=Mus musculus GN=Acot2 PE=1 SV=2	Acot2	Acot2_DGLLD	6	TRUE	TRUE	1.41e-06	51131250000	86668645500	45875000000	37775000000	34200000000	TRUE	Yes	TRUE	No	No	9.53368	16.3204	16	94700000000	79474582000	74600000000	97900000000	30900000000	37600000000	44200000000	38400000000	52400000000	47000000000	41100000000	43000000000	37900000000	35400000000	35500000000	28000000000	44800000000
22	27		6	23		1368	6060	475.943	35.1526	NSSVGLIQLNRPK	sp|Q8BH95	Q8BH95	Enoyl-CoA hydratase, mitochondrial OS=Mus musculus GN=Echs1 PE=1 SV=1	Echs1	Echs1_NSSVG	6	TRUE	FALSE	0.000280626	84262500000	112856547750	75325000000	66375000000	82500000000	TRUE	Yes	TRUE	Yes	Yes	11.0138	5.98059	16	128000000000	95426191000	108000000000	120000000000	55900000000	74900000000	55400000000	79300000000	75700000000	80500000000	75200000000	69900000000	80300000000	87200000000	83800000000	78700000000	88300000000
23	14		3	4	30	2916	35687	753.883	44.0164	YLNIFGESQPNPK	sp|Q9QXX4	Q9QXX4	Calcium-binding mitochondrial carrier protein Aralar2 OS=Mus musculus GN=Slc25a13 PE=1 SV=1	Slc25a13	Slc25a13_YLNIF	9	TRUE	TRUE	1.71e-09	60900000000	19754322750	96850000000	33950000000	92950000000	TRUE	Yes	TRUE	Yes	Yes	10.0288	10.5564	16	21500000000	20117291000	14900000000	22500000000	31800000000	35700000000	35600000000	32700000000	98800000000	104000000000	94000000000	90600000000	106000000000	99300000000	95600000000	70900000000	62500000000
24					31	1883	35618	756.401	39.4171	SVEVSDPVPAGDLVK	sp|P21981	P21981	Protein-glutamine gamma-glutamyltransferase 2 OS=Mus musculus GN=Tgm2 PE=1 SV=4	Tgm2	Tgm2_SVEVS	4	TRUE	TRUE	3.83e-09	155000000000	66430648750	255500000000	87225000000	210750000000	TRUE	Yes	TRUE	No	No	13.2499	13.651	16	64500000000	64922595000	61300000000	75000000000	76900000000	94000000000	78200000000	99800000000	271000000000	249000000000	268000000000	234000000000	246000000000	210000000000	223000000000	164000000000	145000000000
25					25	136	26383	667.381	46.7543	HLVVPNVQTGQLEPLLSR	sp|Q9WU79	Q9WU79	Proline dehydrogenase 1, mitochondrial OS=Mus musculus GN=Prodh PE=1 SV=2	Prodh	Prodh_HLVVP	2	TRUE	TRUE	2.62e-09	19900000000	6402578600	31500000000	6547500000	35150000000	TRUE	Yes	TRUE	No	No	12.0785	11.0916	16	8780000000	5040314400	4720000000	7070000000	5480000000	6880000000	6420000000	7410000000	34200000000	33900000000	29300000000	28600000000	37400000000	37300000000	34400000000	31500000000	18100000000
26					26	861	9535	521.623	42.7262	EAVLIDPVLETAHR	sp|Q9DCM0	Q9DCM0	Persulfide dioxygenase ETHE1, mitochondrial OS=Mus musculus GN=Ethe1 PE=1 SV=2	Ethe1	Ethe1_EAVLI	7	TRUE	TRUE	4.06e-09	104588000000	44972478000	168000000000	44375000000	161000000000	TRUE	Yes	TRUE	No	No	11.5623	13.0933	16	45900000000	42889912000	36400000000	54700000000	38300000000	45100000000	43100000000	51000000000	176000000000	187000000000	150000000000	159000000000	186000000000	169000000000	162000000000	127000000000	101000000000
27					27	2898	18873	604.788	39.7913	FLDELEDEAK	sp|Q9D2R6	Q9D2R6	Cytochrome c oxidase assembly protein 3 homolog, mitochondrial OS=Mus musculus GN=Coa3 PE=2 SV=1	Coa3	Coa3_FLDEL	2	TRUE	TRUE	4.93e-10	69487500000	36351947075	97175000000	38950000000	105475000000	TRUE	Yes	TRUE	No	No	14.8528	9.69758	16	38300000000	32907788300	37500000000	36700000000	36300000000	40300000000	36600000000	42600000000	90200000000	104000000000	99900000000	94600000000	123000000000	110000000000	97000000000	91900000000	67200000000
28					29	1138	20753	617.091	44.8961	APWGCVGHGALYHSQSPEAFFAHCPGIK	sp|Q6P3A8, sp|Q6P3A8	Q6P3A8	2-oxoisovalerate dehydrogenase subunit beta, mitochondrial OS=Mus musculus GN=Bckdhb PE=1 SV=2	Bckdhb	Bckdhb_APWGC	2	TRUE	TRUE	2.14e-07	29506250000	16175001400	48225000000	13475000000	40150000000	TRUE	Yes	TRUE	No	No	21.1537	13.3025	16	18000000000	11400005600	16700000000	18600000000	13400000000	13500000000	12600000000	14400000000	53900000000	54600000000	40400000000	44000000000	44600000000	39800000000	46000000000	30200000000	29100000000
						553	54934	1043.51	56.6497	KLYPSESYLQNYEVAYPDCSPVHLISEASLVDLNTR	sp|Q922Q1	Q922Q1	MOSC domain-containing protein 2, mitochondrial OS=Mus musculus GN=Marc2 PE=1 SV=1	2014-03-02	Marc2_KLYPS	7	TRUE	FALSE	0.0361194	97568750000	91638072000	109475000000	79900000000	109250000000	TRUE	Yes	TRUE	No	No	11.4394	8.11001	16	94900000000	83752288000	81900000000	106000000000	65200000000	82000000000	78400000000	94000000000	125000000000	128000000000	93000000000	91900000000	126000000000	111000000000	112000000000	88000000000	97400000000
						1038	9719	516.788	34.0931	LSSDTALLGR	sp|Q9JI39	Q9JI39	ATP-binding cassette sub-family B member 10, mitochondrial OS=Mus musculus GN=Abcb10 PE=2 SV=1	Abcb10	Abcb10_LSSDT	3	TRUE	FALSE	0.0592126	20943750000	18946976825	24125000000	16750000000	23950000000	TRUE	Yes	TRUE	No	No	14.8223	9.59399	16	24300000000	14087907300	19300000000	18100000000	13800000000	22700000000	12800000000	17700000000	22000000000	25200000000	25700000000	23600000000	27900000000	23600000000	27200000000	17100000000	19600000000
						1920	61465	1351.36	62.2414	AVGVVPQDAVLFHNTIYYNLLYGNINASPEEVYAVAK	sp|Q61102	Q61102	ATP-binding cassette sub-family B member 7, mitochondrial OS=Mus musculus GN=Abcb7 PE=1 SV=3	Abcb7	Abcb7_AVGVV	4	TRUE	FALSE	0.000244528	9937500000	6711259650	12775000000	7782500000	12480000000	FALSE	Yes	TRUE	No	No	12.8032	20.6112	16	8890000000	5805038600	5190000000	6960000000	6940000000	8650000000	7830000000	7710000000	11800000000	15000000000	12800000000	11500000000	14900000000	13400000000	12300000000	9320000000	8480000000
						2086	14607	566.966	46.1998	EYLDNVQLGHILER	sp|P55096	P55096	ATP-binding cassette sub-family D member 3 OS=Mus musculus GN=Abcd3 PE=1 SV=2	Abcd3	Abcd3_EYLDN	7	TRUE	FALSE	0.245658	60412500000	63187058750	63850000000	55350000000	59275000000	TRUE	Yes	TRUE	No	No	11.3066	8.40842	16	68700000000	57348235000	52500000000	74200000000	50500000000	58600000000	54500000000	57800000000	66900000000	65400000000	62600000000	60500000000	64300000000	56300000000	64200000000	52300000000	58500000000
						675	15910	575.965	46.7253	LEDTLWAGLTDQHVK	sp|Q8BWT1	Q8BWT1	3-ketoacyl-CoA thiolase, mitochondrial OS=Mus musculus GN=Acaa2 PE=1 SV=3	Acaa2	Acaa2_LEDTL	12	TRUE	FALSE	0.050911	165438000000	171138847000	170750000000	139250000000	180500000000	TRUE	Yes	TRUE	No	No	14.3649	7.86562	16	179000000000	146555388000	150000000000	209000000000	118000000000	155000000000	135000000000	149000000000	180000000000	182000000000	164000000000	157000000000	195000000000	182000000000	193000000000	152000000000	161000000000
						2222	30112	702.758	51.4745	TVDLGLTGDLGVVHPSLGDSANKLEENVHYFGR	sp|Q8JZN5	Q8JZN5	Acyl-CoA dehydrogenase family member 9, mitochondrial OS=Mus musculus GN=Acad9 PE=1 SV=2	Acad9	Acad9_TVDLG	8	TRUE	FALSE	0.000299235	109113000000	82972732750	131250000000	98725000000	123500000000	TRUE	Yes	TRUE	Yes	No	9.26329	6.3831	16	89000000000	76890931000	72100000000	93900000000	83200000000	113000000000	93700000000	105000000000	128000000000	145000000000	133000000000	119000000000	136000000000	130000000000	121000000000	107000000000	106000000000
						496	9583	521.761	36.827	KFFQEEVIPHHTEWEK	sp|P51174	P51174	Long-chain specific acyl-CoA dehydrogenase, mitochondrial OS=Mus musculus GN=Acadl PE=1 SV=2	Acadl	Acadl_KFFQE	9	TRUE	FALSE	0.00269551	88818750000	78726164750	98675000000	74075000000	103800000000	TRUE	Yes	TRUE	Yes	No	16.495	4.21502	16	79000000000	74404659000	79900000000	81600000000	69600000000	85300000000	58000000000	83400000000	106000000000	103000000000	99800000000	85900000000	113000000000	106000000000	107000000000	89200000000	91700000000
						975	29761	701.858	39.6589	EEIIPVAPEYDK	sp|P45952	P45952	Medium-chain specific acyl-CoA dehydrogenase, mitochondrial OS=Mus musculus GN=Acadm PE=1 SV=1	Acadm	Acadm_EEIIP	7	TRUE	FALSE	0.0189263	125000000000	113370619250	144750000000	110600000000	132000000000	TRUE	Yes	TRUE	Yes	Yes	11.8681	10.8785	16	103000000000	115482477000	113000000000	122000000000	97100000000	116000000000	98300000000	131000000000	148000000000	150000000000	153000000000	128000000000	157000000000	135000000000	126000000000	110000000000	119000000000
						1647	33591	742.346	39.7482	ASSTANLIFEDCR	sp|Q07417	Q07417	Short-chain specific acyl-CoA dehydrogenase, mitochondrial OS=Mus musculus GN=Acads PE=1 SV=2	Acads	Acads_ASSTA	11	TRUE	TRUE	6.29e-05	102694000000	82867521000	106900000000	81000000000	140000000000	FALSE	Yes	TRUE	Yes	No	14.5547	12.8084	16	78000000000	85970084000	76700000000	90800000000	75900000000	85100000000	73700000000	89300000000	98600000000	111000000000	115000000000	103000000000	171000000000	148000000000	128000000000	113000000000	104000000000
						2547	33543	741.868	49.9644	FFEEVNDPAKNDALEKVEDDTLQGLK	sp|P50544	P50544	Very long-chain specific acyl-CoA dehydrogenase, mitochondrial OS=Mus musculus GN=Acadvl PE=1 SV=3	Acadvl	Acadvl_FFEEV	21	TRUE	FALSE	0.000175507	256063000000	204570596500	330000000000	178500000000	311250000000	TRUE	Yes	TRUE	Yes	No	11.3345	9.67675	16	210000000000	189282386000	184000000000	235000000000	141000000000	211000000000	157000000000	205000000000	371000000000	345000000000	340000000000	264000000000	320000000000	320000000000	353000000000	252000000000	240000000000
						2277	29670	703.4	45.4396	FASEITPITISVK	sp|Q8QZT1	Q8QZT1	Acetyl-CoA acetyltransferase, mitochondrial OS=Mus musculus GN=Acat1 PE=1 SV=1	Acat1	Acat1_FASEI	14	TRUE	FALSE	0.174409	351000000000	340108287500	396000000000	313250000000	354250000000	TRUE	Yes	TRUE	No	No	12.4921	10.8879	16	365000000000	279433150000	319000000000	397000000000	285000000000	348000000000	299000000000	321000000000	475000000000	428000000000	359000000000	322000000000	389000000000	352000000000	371000000000	305000000000	345000000000
	20					2350	14352	565.791	36.6552	VAVPSTIHCDHLIEAQVGGEK	sp|Q99KI0	Q99KI0	Aconitate hydratase, mitochondrial OS=Mus musculus GN=Aco2 PE=1 SV=1	Aco2	Aco2_VAVPS	32	TRUE	TRUE	1.79e-06	661000000000	567565840500	836000000000	428000000000	813500000000	TRUE	Yes	TRUE	Yes	No	15.5227	7.81408	16	642000000000	529263362000	529000000000	570000000000	391000000000	474000000000	407000000000	440000000000	869000000000	903000000000	829000000000	743000000000	960000000000	827000000000	774000000000	693000000000	683000000000
						2077	203634	640.349	43.09	TLAFASVDLTNK	sp|Q9CQR4	Q9CQR4	Acyl-coenzyme A thioesterase 13 OS=Mus musculus GN=Acot13 PE=1 SV=1	Acot13	Acot13_TLAFA	3	TRUE	FALSE	0.000374758	39043750000	29978269300	48900000000	26425000000	50875000000	TRUE	Yes	TRUE	No	No	20.4628	16.2132	16	34900000000	22913077200	24400000000	37700000000	20700000000	33500000000	24900000000	26600000000	47400000000	56700000000	43700000000	47800000000	56700000000	55600000000	50700000000	40500000000	33000000000
						1285	41745	827.464	55.6556	NIIHELFLTTLDPK	sp|Q9R0X4	Q9R0X4	Acyl-coenzyme A thioesterase 9, mitochondrial OS=Mus musculus GN=Acot9 PE=1 SV=1	Acot9	Acot9_NIIHE	13	TRUE	FALSE	0.0896805	79056250000	76600737250	89450000000	68750000000	81425000000	TRUE	Yes	TRUE	No	No	8.81392	4.10782	16	81100000000	64102949000	68000000000	93200000000	53600000000	71500000000	68900000000	81000000000	93900000000	98300000000	84600000000	81000000000	88600000000	76200000000	87500000000	73400000000	67300000000
						390	57119	1084.23	54.8541	IMPHTEAQIVNVETGELTNLNVPGELYIR	sp|Q8VCW8	Q8VCW8	Acyl-CoA synthetase family member 2, mitochondrial OS=Mus musculus GN=Acsf2 PE=1 SV=1	Acsf2	Acsf2_IMPHT	20	TRUE	TRUE	1.55e-05	113031000000	80381340750	145000000000	58500000000	168250000000	TRUE	Yes	TRUE	No	No	31.6165	11.5799	16	90100000000	70025363000	59400000000	102000000000	47300000000	65300000000	56900000000	64500000000	160000000000	179000000000	120000000000	121000000000	191000000000	185000000000	166000000000	131000000000	105000000000
						766	43712	843.696	50.8573	LGVPLLPLTPAVYHGATEKPTEQPVEESGWR	sp|Q3URE1	Q3URE1	Acyl-CoA synthetase family member 3, mitochondrial OS=Mus musculus GN=Acsf3 PE=2 SV=2	Acsf3	Acsf3_LGVPL	3	TRUE	TRUE	7.64e-06	65356250000	44014689500	90050000000	47125000000	80225000000	TRUE	Yes	TRUE	No	No	18.2238	7.92664	16	46000000000	41458758000	39700000000	48900000000	43600000000	53300000000	43500000000	48100000000	100000000000	96500000000	89800000000	73900000000	99000000000	78300000000	80300000000	63300000000	62500000000
						1489	45715	858.923	60.2029	FVWFNIGSVDTFER	sp|Q920A7	Q920A7	AFG3-like protein 1 OS=Mus musculus GN=Afg3l1 PE=2 SV=2	Afg3l1	Afg3l1_FVWFN	4	TRUE	TRUE	8.08e-05	18341250000	11910690175	23825000000	13225000000	24400000000	TRUE	Yes	TRUE	No	No	20.5212	15.955	16	12400000000	10082760700	9660000000	15500000000	11100000000	14700000000	11200000000	15900000000	26100000000	23900000000	21500000000	23800000000	27200000000	24700000000	27600000000	18100000000	17600000000
						2423	97216	566.313	43.4447	VGQISFDLPR	sp|Q8JZQ2	Q8JZQ2	AFG3-like protein 2 OS=Mus musculus GN=Afg3l2 PE=1 SV=1	Afg3l2	Afg3l2_VGQIS	5	TRUE	FALSE	0.0276942	49900000000	41929888250	53100000000	45100000000	59575000000	TRUE	Yes	TRUE	No	No	13.0006	12.4181	16	45200000000	45519553000	35400000000	41600000000	40000000000	50900000000	42000000000	47500000000	53400000000	58600000000	53300000000	47100000000	75500000000	64100000000	54700000000	44000000000	51000000000
						176	31738	715.85	46.0425	AAHFFSTLQEWPQTHQASISYTGPR	sp|Q9ESW4	Q9ESW4	Acylglycerol kinase, mitochondrial OS=Mus musculus GN=Agk PE=1 SV=1	Agk	Agk_AAHFF	3	TRUE	TRUE	6.15e-05	70700000000	51812903750	80850000000	59850000000	90175000000	TRUE	Yes	TRUE	No	No	13.8368	6.11488	16	57500000000	44351615000	44400000000	61000000000	51300000000	64600000000	57400000000	66100000000	86400000000	83500000000	74000000000	79500000000	97500000000	88700000000	95200000000	79300000000	66700000000
						2104	124650	705.836	43.6588	EYVDPSNIFGNR	tr|A2AL50, tr|A2AL50	A2AL50	Alkyldihydroxyacetonephosphate synthase, peroxisomal OS=Mus musculus GN=Agps PE=2 SV=1	Agps	Agps_EYVDP	11	TRUE	FALSE	0.0641081	45512500000	43698296250	44875000000	39600000000	53875000000	FALSE	Yes	TRUE	No	No	16.4102	11.9347	16	43800000000	46293185000	35200000000	49500000000	36200000000	43500000000	37600000000	41100000000	51600000000	49900000000	39600000000	38400000000	62200000000	51600000000	58900000000	42800000000	47300000000
	2			10		629	25959	669.647	44.9957	LAENFCVCHLATGDMLR	sp|Q9WTP6-2, sp|Q9WTP6-2	Q9WTP6	Isoform 2 of Adenylate kinase 2, mitochondrial OS=Mus musculus GN=Ak2	Ak2	Ak2_LAENF	6	TRUE	FALSE	0.000128991	128781000000	85877689000	127750000000	136750000000	164750000000	TRUE	Yes	TRUE	No	No	26.2601	11.3967	16	87700000000	70610756000	80200000000	105000000000	132000000000	157000000000	118000000000	140000000000	136000000000	137000000000	120000000000	118000000000	179000000000	174000000000	176000000000	130000000000	140000000000
						2223	41659	813.937	46.2373	TVGIDDLTGEPLIQR	sp|Q9WTP7	Q9WTP7	GTP:AMP phosphotransferase AK3, mitochondrial OS=Mus musculus GN=Ak3 PE=1 SV=3	Ak3	Ak3_TVGID	9	TRUE	TRUE	9.37e-06	93443750000	65825674250	123500000000	66200000000	118250000000	FALSE	Yes	TRUE	No	No	12.624	8.21295	16	73500000000	56902697000	56300000000	76600000000	56700000000	68300000000	70700000000	69100000000	127000000000	142000000000	111000000000	114000000000	139000000000	109000000000	123000000000	102000000000	85600000000
						2344	27851	677.663	52.6274	CEYPAACNALETLLIHR	sp|Q9Z110	Q9Z110	Delta-1-pyrroline-5-carboxylate synthase OS=Mus musculus GN=Aldh18a1 PE=2 SV=2	Aldh18a1	Aldh18a1_CEYPA	30	TRUE	FALSE	0.000308624	292938000000	266099138500	354000000000	227000000000	324750000000	TRUE	Yes	TRUE	No	No	12.8976	7.7955	16	292000000000	245396554000	224000000000	303000000000	210000000000	244000000000	214000000000	240000000000	366000000000	382000000000	353000000000	315000000000	370000000000	314000000000	331000000000	284000000000	273000000000
						2070	35511	766.375	50.5586	TIPIDGDFFSYTR	sp|P47738	P47738	Aldehyde dehydrogenase, mitochondrial OS=Mus musculus GN=Aldh2 PE=1 SV=1	Aldh2	Aldh2_TIPID	22	TRUE	TRUE	9.15e-05	588688000000	497655625500	629000000000	431500000000	796500000000	TRUE	Yes	TRUE	No	No	9.49027	5.81306	16	534000000000	451622502000	409000000000	596000000000	391000000000	442000000000	426000000000	467000000000	652000000000	699000000000	629000000000	536000000000	905000000000	781000000000	834000000000	666000000000	542000000000
						2942	110546	1009.47	45.964	YQLNLPSYPDTECVYR	sp|Q8K4Z3	Q8K4Z3	NAD(P)H-hydrate epimerase OS=Mus musculus GN=Apoa1bp PE=1 SV=1	Apoa1bp	Apoa1bp_YQLNL	4	TRUE	FALSE	0.0079844	44862500000	42770187750	53275000000	35425000000	47975000000	TRUE	Yes	TRUE	No	No	20.561	15.3867	16	45300000000	37580751000	37800000000	50400000000	33400000000	35000000000	36400000000	36900000000	59400000000	58600000000	47700000000	47400000000	57300000000	49100000000	49100000000	36400000000	50400000000
						2450	32242	715.355	56.3822	VGSHPEGGASWLSTAANFLSR	sp|Q9D7A8	Q9D7A8	Armadillo repeat-containing protein 1 OS=Mus musculus GN=Armc1 PE=1 SV=1	Armc1	Armc1_VGSHP	3	TRUE	FALSE	0.245821	33200000000	36957062025	30825000000	34975000000	29950000000	FALSE	Yes	TRUE	No	No	16.046	7.65894	16	37700000000	32028248100	30800000000	47300000000	29000000000	34700000000	36800000000	39400000000	33800000000	35500000000	27100000000	26900000000	35400000000	28900000000	30600000000	24900000000	28600000000
						1272	54944	1020.48	56.9551	AQFMSLWDGLDTDHSCQVIVMGATNRPQDLDSAIMR	sp|Q9D5T0	Q9D5T0	ATPase family AAA domain-containing protein 1 OS=Mus musculus GN=Atad1 PE=1 SV=1	Atad1	Atad1_AQFMS	4	TRUE	FALSE	0.0157473	47037500000	37249762000	55000000000	41825000000	54075000000	TRUE	Yes	TRUE	No	No	36.785	7.4746	16	36700000000	34399048000	32600000000	45300000000	39800000000	44400000000	37100000000	46000000000	59600000000	70900000000	47000000000	42500000000	64400000000	57700000000	48500000000	45700000000	44500000000
	10					442	4059	450.779	44.0702	ISVLEALR	sp|Q925I1, sp|Q925I1	Q925I1	ATPase family AAA domain-containing protein 3 OS=Mus musculus GN=Atad3 PE=1 SV=1	Atad3	Atad3_ISVLE	7	TRUE	FALSE	0.010502	53700000000	43659121250	56350000000	58200000000	56400000000	TRUE	Yes	TRUE	No	No	11.3887	9.63284	16	46500000000	40736485000	38400000000	49000000000	51100000000	61900000000	59700000000	60100000000	59000000000	63000000000	49000000000	54400000000	61600000000	58100000000	59700000000	46200000000	54900000000
						2093	47409	903.444	40.3053	EVSDGIVAPGYEEEALK	sp|Q9CWJ9	Q9CWJ9	Bifunctional purine biosynthesis protein PURH OS=Mus musculus GN=Atic PE=1 SV=2	Atic	Atic_EVSDG	3	TRUE	FALSE	0.944999	36287500000	35504329500	36175000000	37775000000	35700000000	TRUE	Yes	TRUE	No	No	9.17165	6.93671	16	31200000000	36917318000	35500000000	38400000000	30600000000	40100000000	33800000000	46600000000	37500000000	35200000000	40100000000	31900000000	43400000000	36600000000	34600000000	28200000000	34800000000
						829	39508	789.434	59.4804	LKEIVTNFLAGFEP	sp|Q03265	Q03265	ATP synthase subunit alpha, mitochondrial OS=Mus musculus GN=Atp5a1 PE=1 SV=1	Atp5a1	Atp5a1_LKEIV	31	TRUE	FALSE	0.0609275	2690000000000	2487333292500	3062500000000	2352500000000	2875000000000	TRUE	Yes	TRUE	Yes	No	11.0778	10.4555	16	2560000000000	2289333170000	2070000000000	3030000000000	1940000000000	2460000000000	2520000000000	2490000000000	3440000000000	3180000000000	2860000000000	2770000000000	3280000000000	2900000000000	3030000000000	2290000000000	2580000000000
						1133	12967	550.979	42.1735	LVLEVAQHLGESTVR	sp|P56480	P56480	ATP synthase subunit beta, mitochondrial OS=Mus musculus GN=Atp5b PE=1 SV=2	Atp5b	Atp5b_LVLEV	32	TRUE	FALSE	0.0177075	2170000000000	1900980730000	2397500000000	2000000000000	2370000000000	TRUE	Yes	TRUE	Yes	No	9.98593	8.52265	16	1970000000000	1923922920000	1580000000000	2130000000000	1850000000000	2130000000000	1800000000000	2220000000000	2610000000000	2540000000000	2260000000000	2180000000000	2660000000000	2430000000000	2320000000000	2070000000000	2290000000000
						1513	24421	657.861	57.4355	ELIEIISGAAALD	tr|Q8C2Q8, tr|Q8C2Q8	Q8C2Q8	ATP synthase subunit gamma OS=Mus musculus GN=Atp5c1 PE=2 SV=1	Atp5c1	Atp5c1_ELIEI	7	TRUE	FALSE	0.000881448	142419000000	128512969500	168250000000	108675000000	164250000000	TRUE	Yes	TRUE	No	No	7.34076	9.87715	16	144000000000	116051878000	106000000000	148000000000	95700000000	108000000000	115000000000	116000000000	166000000000	191000000000	155000000000	161000000000	186000000000	176000000000	160000000000	135000000000	143000000000
						261	7648	493.778	30.328	IEANEALVK	sp|Q9D3D9	Q9D3D9	ATP synthase subunit delta, mitochondrial OS=Mus musculus GN=Atp5d PE=1 SV=1	Atp5d	Atp5d_IEANE	4	TRUE	FALSE	0.062813	652000000000	579122112500	734500000000	599000000000	695500000000	TRUE	Yes	TRUE	Yes	Yes	15.2174	12.0498	16	548000000000	617488450000	592000000000	559000000000	546000000000	566000000000	549000000000	735000000000	747000000000	796000000000	738000000000	657000000000	840000000000	620000000000	764000000000	558000000000	746000000000
						1593	15949	576.951	33.7659	RKEEEHMIDWVEK	sp|Q9CQQ7	Q9CQQ7	ATP synthase F(0) complex subunit B1, mitochondrial OS=Mus musculus GN=Atp5f1 PE=1 SV=1	Atp5f1	Atp5f1_RKEEE	10	TRUE	FALSE	0.104167	87000000000	72263346500	90425000000	72650000000	112650000000	TRUE	Yes	TRUE	Yes	No	32.6569	21.3856	16	86700000000	74253386000	64800000000	63300000000	75000000000	94300000000	37700000000	83600000000	76600000000	95000000000	110000000000	80100000000	140000000000	133000000000	100000000000	77600000000	92300000000
						1414	25836	666.338	35.4727	ELAEAQDDSILK	sp|Q06185	Q06185	ATP synthase subunit e, mitochondrial OS=Mus musculus GN=Atp5i PE=1 SV=2	Atp5i	Atp5i_ELAEA	2	TRUE	FALSE	0.17368	897438000000	829567177500	959750000000	824750000000	975750000000	FALSE	Yes	TRUE	Yes	Yes	16.65	16.9047	16	909000000000	816268710000	867000000000	726000000000	788000000000	877000000000	688000000000	946000000000	891000000000	989000000000	1090000000000	869000000000	1110000000000	1020000000000	1010000000000	763000000000	958000000000
						1923	17274	586.77	42.4153	GEMDTFPTFK	sp|P97450	P97450	ATP synthase-coupling factor 6, mitochondrial OS=Mus musculus GN=Atp5j PE=1 SV=1	Atp5j	Atp5j_GEMDT	5	TRUE	FALSE	0.0761766	388188000000	352680710000	435750000000	365000000000	399250000000	TRUE	Yes	TRUE	Yes	Yes	38.3353	11.3425	16	337000000000	380722840000	313000000000	380000000000	353000000000	394000000000	304000000000	409000000000	479000000000	452000000000	444000000000	368000000000	441000000000	404000000000	402000000000	350000000000	388000000000
						2242	31587	722.371	39.4387	GIVGYDV	sp|Q9CPQ8	Q9CPQ8	ATP synthase subunit g, mitochondrial OS=Mus musculus GN=Atp5l PE=1 SV=1	Atp5l	Atp5l_GIVGY	5	TRUE	FALSE	0.000675206	149000000000	119635384250	183750000000	123000000000	171000000000	FALSE	Yes	TRUE	Yes	No	13.036	13.0418	16	123000000000	110541537000	106000000000	139000000000	100000000000	132000000000	117000000000	143000000000	173000000000	203000000000	187000000000	172000000000	196000000000	187000000000	159000000000	142000000000	138000000000
						2606	18798	608.869	48.3889	VSLAVLNPYIK	sp|Q9DB20	Q9DB20	ATP synthase subunit O, mitochondrial OS=Mus musculus GN=Atp5o PE=1 SV=1	Atp5o	Atp5o_VSLAV	11	TRUE	FALSE	0.0205939	644563000000	581287080250	751500000000	560500000000	685000000000	TRUE	Yes	TRUE	Yes	Yes	11.1314	10.2536	16	597000000000	494148321000	545000000000	689000000000	496000000000	580000000000	554000000000	612000000000	867000000000	796000000000	649000000000	694000000000	650000000000	757000000000	759000000000	574000000000	655000000000
						2855	52319	978.478	67.0544	YDTEFQNLLEQLQPTAGNAYELFTK	sp|O08734, sp|O08734, sp|O08734	O08734	Bcl-2 homologous antagonist/killer OS=Mus musculus GN=Bak1 PE=1 SV=2	Bak1	Bak1_YDTEF	4	TRUE	FALSE	0.0397618	32818750000	25156101900	30425000000	35550000000	40150000000	TRUE	Yes	TRUE	No	No	9.05624	10.723	16	31100000000	21824407600	19700000000	28000000000	29400000000	34400000000	42200000000	36200000000	26800000000	37100000000	29000000000	28800000000	48100000000	51100000000	29600000000	31800000000	29000000000
						1544	94273	458.269	41.9035	QSLLDLAR	sp|O35855, sp|O35855, sp|O35855	O35855	Branched-chain-amino-acid aminotransferase, mitochondrial OS=Mus musculus GN=Bcat2 PE=2 SV=2	Bcat2	Bcat2_QSLLD	3	TRUE	FALSE	0.000155669	25800000000	18237606525	33750000000	16400000000	34600000000	TRUE	Yes	TRUE	No	No	16.0963	8.55928	16	21300000000	14350426100	13200000000	24100000000	14700000000	16800000000	14300000000	19800000000	40000000000	37900000000	31100000000	26000000000	36700000000	35100000000	37000000000	29600000000	24100000000
						2533	98659	605.282	33.7529	VMEAFEQAER	tr|Q3U3J1	Q3U3J1	2-oxoisovalerate dehydrogenase subunit alpha, mitochondrial OS=Mus musculus GN=Bckdha PE=2 SV=1	Bckdha	Bckdha_VMEAF	4	TRUE	TRUE	6.2e-06	20673125000	13829750150	29050000000	12067500000	27750000000	TRUE	Yes	TRUE	No	No	21.3865	14.0565	16	15700000000	12719000600	13800000000	13100000000	10700000000	14000000000	8470000000	15100000000	28400000000	30600000000	29900000000	27300000000	30500000000	30300000000	29000000000	21200000000	24000000000
						2532	24311	656.962	34.8888	VMDYHFTTAEASTQDPR	sp|O55028	O55028	[3-methyl-2-oxobutanoate dehydrogenase [lipoamide]] kinase, mitochondrial OS=Mus musculus GN=Bckdk P	Bckdk P	Bckdk P_VMDYH	2	TRUE	TRUE	1.84e-07	22912500000	18112198975	29750000000	14975000000	28825000000	TRUE	Yes	TRUE	No	No	28.2518	11.8094	16	18300000000	16748795900	18800000000	18600000000	14800000000	16600000000	13000000000	15500000000	29500000000	30300000000	31700000000	27500000000	32100000000	29200000000	29800000000	24200000000	20200000000
						124	24487	658.626	47.3619	HLLPLVQCPTLIVHGEKDPLVPR	sp|Q8R164	Q8R164	Valacyclovir hydrolase OS=Mus musculus GN=Bphl PE=1 SV=1	Bphl	Bphl_HLLPL	2	TRUE	FALSE	0.000124939	36487500000	28389336075	45750000000	27250000000	44550000000	FALSE	Yes	TRUE	No	No	17.5303	10.8327	16	30900000000	24757344300	24600000000	33300000000	23200000000	28300000000	28300000000	29200000000	52000000000	47400000000	41900000000	41700000000	51400000000	45900000000	46000000000	34900000000	34600000000
						2111	39545	791.112	49.6652	TLVLDCHYPEDEIGHEDEAESDIFSIK	tr|Q8R5L1	Q8R5L1	Complement component 1 Q subcomponent-binding protein, mitochondrial OS=Mus musculus GN=C1qbp PE=2 S	C1qbp	C1qbp_TLVLD	10	TRUE	FALSE	0.0158813	1620000000000	1358376237500	1627500000000	1655000000000	1822500000000	TRUE	Yes	TRUE	No	No	11.7217	5.68313	16	1430000000000	1213504950000	1300000000000	1490000000000	1410000000000	1770000000000	1670000000000	1770000000000	1830000000000	1770000000000	1560000000000	1350000000000	2020000000000	1730000000000	1870000000000	1670000000000	1560000000000
						851	17304	599.351	43.715	LLLNNDNLLR	sp|P47754	P47754	F-actin-capping protein subunit alpha-2 OS=Mus musculus GN=Capza2 PE=1 SV=3	Capza2	Capza2_LLLNN	5	TRUE	FALSE	0.0143344	155000000000	125720919000	190250000000	147750000000	157250000000	TRUE	Yes	TRUE	No	No	12.4381	11.9282	16	130000000000	110883676000	107000000000	155000000000	123000000000	164000000000	150000000000	154000000000	209000000000	210000000000	171000000000	171000000000	180000000000	155000000000	173000000000	121000000000	146000000000
						1906	43822	847.76	47.0747	SYSPELIVHPVLDSSNAVEEVEK	sp|Q9CZ42, sp|Q9CZ42, sp|Q9CZ42, sp|Q9CZ42, sp|Q9CZ42, sp|Q9CZ42	Q9CZ42	ATP-dependent (S)-NAD(P)H-hydrate dehydratase OS=Mus musculus GN=Carkd PE=1 SV=1	Carkd	Carkd_SYSPE	4	TRUE	FALSE	0.00157045	67081250000	65210653250	77750000000	50650000000	74725000000	TRUE	Yes	TRUE	No	No	15.7956	5.11755	16	67000000000	58242613000	58500000000	77100000000	46000000000	49800000000	53900000000	52900000000	83000000000	87400000000	71900000000	68700000000	83800000000	77600000000	78600000000	58900000000	69800000000
						130	44814	832.157	55.3929	HLNDDVVKIDFEDVIAEPEGTHSFDGIWK	sp|P49817	P49817	Caveolin-1 OS=Mus musculus GN=Cav1 PE=1 SV=1	Cav1	Cav1_HLNDD	4	TRUE	FALSE	0.0756895	62431250000	51685578000	59450000000	74925000000	63675000000	TRUE	Yes	TRUE	No	No	9.1786	7.15099	16	56000000000	43242312000	43100000000	64400000000	57900000000	90300000000	63300000000	88200000000	64300000000	62900000000	57600000000	53000000000	63900000000	68900000000	71900000000	50000000000	64500000000
						404	47781	886.138	68.3285	INALTAASEAACLIVSVDETIKNPR	sp|P80313	P80313	T-complex protein 1 subunit eta OS=Mus musculus GN=Cct7 PE=1 SV=1	Cct7	Cct7_INALT	11	TRUE	FALSE	0.0780175	70268750000	57913527750	69125000000	80375000000	73650000000	TRUE	Yes	TRUE	No	No	9.40327	13.4586	16	64400000000	54754111000	46100000000	66400000000	63200000000	81300000000	84300000000	92700000000	80000000000	71400000000	63900000000	61200000000	83100000000	79100000000	77500000000	54900000000	63400000000
						2953	41633	810.376	35.4371	YSSVYGASVSDEDLK	sp|Q9CRB9	Q9CRB9	Coiled-coil-helix-coiled-coil-helix domain-containing protein 3, mitochondrial OS=Mus musculus GN=Ch	Ch	Ch_YSSVY	6	TRUE	FALSE	0.185345	162000000000	150181387750	169000000000	152000000000	174750000000	TRUE	Yes	TRUE	No	No	16.853	15.7093	16	158000000000	153725551000	154000000000	135000000000	148000000000	163000000000	128000000000	169000000000	154000000000	169000000000	198000000000	155000000000	190000000000	178000000000	184000000000	147000000000	169000000000
	11					2940	57114	1093.82	39.516	YPDLYPQDEEEEEEAKPVEPVEETADTK	sp|Q8VEA4	Q8VEA4	Mitochondrial intermembrane space import and assembly protein 40 OS=Mus musculus GN=Chchd4 PE=1 SV=1	Chchd4	Chchd4_YPDLY	4	TRUE	TRUE	2.43e-06	183000000000	125752818750	218750000000	168250000000	217750000000	TRUE	Yes	TRUE	No	No	13.9864	3.85515	16	121000000000	111011275000	129000000000	142000000000	152000000000	181000000000	156000000000	184000000000	227000000000	238000000000	211000000000	199000000000	233000000000	209000000000	223000000000	206000000000	171000000000
						2705	7686	492.566	39.2115	VVHAFDMEDLGDK	sp|Q91WS0	Q91WS0	CDGSH iron-sulfur domain-containing protein 1 OS=Mus musculus GN=Cisd1 PE=1 SV=1	Cisd1	Cisd1_VVHAF	3	TRUE	TRUE	4.39e-06	123000000000	91948982750	150500000000	97600000000	151250000000	TRUE	Yes	TRUE	No	No	37.868	12.1631	16	85500000000	85295931000	90000000000	107000000000	90600000000	103000000000	89800000000	107000000000	157000000000	166000000000	148000000000	131000000000	162000000000	160000000000	140000000000	143000000000	119000000000
	17	3	2			2978	43898	840.049	42.824	DEFTNTCPSDKEVEIAYSDVAK	sp|Q9QYB1	Q9QYB1	Chloride intracellular channel protein 4 OS=Mus musculus GN=Clic4 PE=1 SV=3	Clic4	Clic4_DEFTN	2	TRUE	FALSE	0.00024662	63106250000	53095749500	73225000000	73000000000	53100000000	TRUE	Yes	TRUE	No	No	13.9316	9.48309	16	52000000000	51182998000	48800000000	60400000000	63100000000	74400000000	69500000000	85000000000	77200000000	75800000000	72300000000	67600000000	54600000000	55900000000	56000000000	45900000000	63200000000
						2937	83884	879.906	48.5209	YMSPMEAQEFGILDK	sp|O88696	O88696	Putative ATP-dependent Clp protease proteolytic subunit, mitochondrial OS=Mus musculus GN=Clpp PE=1	Clpp	Clpp_YMSPM	4	TRUE	TRUE	4.8e-06	76806250000	52439803000	96000000000	52575000000	106200000000	TRUE	Yes	TRUE	No	No	16.7973	11.854	16	56500000000	49459212000	43300000000	60500000000	55200000000	56400000000	43200000000	55500000000	107000000000	109000000000	85900000000	82100000000	114000000000	114000000000	106000000000	90800000000	69500000000
						848	54976	1029.86	59.1583	LLLEPMFEVPNSDIVCVEVDKEVVEGK	sp|Q9JHS4, sp|Q9JHS4	Q9JHS4	ATP-dependent Clp protease ATP-binding subunit clpX-like, mitochondrial OS=Mus musculus GN=Clpx PE=1	Clpx	Clpx_LLLEP	6	TRUE	FALSE	0.292762	55062500000	49145455250	57975000000	51650000000	61475000000	TRUE	Yes	TRUE	No	No	28.6768	10.1141	16	55700000000	41881821000	42200000000	56800000000	43200000000	56200000000	50200000000	57000000000	67000000000	67300000000	50100000000	47500000000	74400000000	64400000000	60100000000	47000000000	50600000000
						865	52426	980.491	68.9386	LLTMEINPDYAAITQQMLDFAGLQDK	sp|O88587, sp|O88587	O88587	Catechol O-methyltransferase OS=Mus musculus GN=Comt PE=1 SV=2	Comt	Comt_LLTME	2	TRUE	FALSE	0.0667635	29818750000	28302908925	29600000000	23025000000	38350000000	TRUE	Yes	TRUE	No	No	23.4114	12.123	16	37700000000	29211635700	15900000000	30400000000	22700000000	24700000000	23100000000	21600000000	26400000000	35000000000	32000000000	25000000000	48100000000	43200000000	30600000000	31500000000	27800000000
				3		2960	45434	867.686	30.8252	YTDQSGEEEEDYESEEQLQHR	sp|Q8K1Z0	Q8K1Z0	Ubiquinone biosynthesis protein COQ9, mitochondrial OS=Mus musculus GN=Coq9 PE=1 SV=1	Coq9	Coq9_YTDQS	3	TRUE	TRUE	1.28e-07	38318750000	28991151425	54200000000	26425000000	43650000000	FALSE	Yes	TRUE	No	No	7.68143	10.2919	16	28300000000	28264605700	29100000000	30300000000	26600000000	26600000000	26900000000	25600000000	58600000000	56900000000	47600000000	53700000000	52900000000	39300000000	42500000000	39900000000	35800000000
						1672	30061	698.654	40.4205	EMKPPTSQEEWEAEFQK	sp|Q8BJ03, sp|Q8BJ03	Q8BJ03	Cytochrome c oxidase assembly protein COX15 homolog OS=Mus musculus GN=Cox15 PE=2 SV=1	Cox15	Cox15_EMKPP	2	TRUE	TRUE	8.86e-07	36000000000	23395767350	44075000000	27175000000	49450000000	TRUE	Yes	TRUE	No	No	21.0079	11.7062	16	23300000000	22283069400	23100000000	24900000000	25900000000	28000000000	23100000000	31700000000	38400000000	48600000000	46700000000	42600000000	55400000000	54400000000	44200000000	43800000000	33600000000
						412	33521	743.344	42.2409	IQFNESFAEMNR	sp|P19783	P19783	Cytochrome c oxidase subunit 4 isoform 1, mitochondrial OS=Mus musculus GN=Cox4i1 PE=1 SV=2	Cox4i1	Cox4i1_IQFNE	7	TRUE	FALSE	0.000636324	384000000000	280877448750	447750000000	320000000000	487750000000	TRUE	Yes	TRUE	Yes	No	33.6837	14.1408	16	303000000000	279509795000	225000000000	316000000000	316000000000	354000000000	273000000000	337000000000	415000000000	487000000000	503000000000	386000000000	578000000000	563000000000	414000000000	396000000000	386000000000
						2819	27771	685.01	52.5799	WVTYFNKPDIDAWELR	sp|P12787	P12787	Cytochrome c oxidase subunit 5A, mitochondrial OS=Mus musculus GN=Cox5a PE=1 SV=2	Cox5a	Cox5a_WVTYF	6	TRUE	FALSE	0.00594943	579000000000	488838535000	657000000000	519750000000	649000000000	FALSE	Yes	TRUE	Yes	No	20.4795	7.44052	16	505000000000	416354140000	442000000000	592000000000	442000000000	526000000000	548000000000	563000000000	666000000000	748000000000	591000000000	623000000000	722000000000	633000000000	661000000000	580000000000	559000000000
						35	1432	403.606	33.6409	HEEHERPPFVAYPHLR	tr|Q9DCW5, tr|Q9DCW5	Q9DCW5	Cytochrome c oxidase subunit 6A, mitochondrial OS=Mus musculus GN=Cox6a1 PE=3 SV=1	Cox6a1	Cox6a1_HEEHE	3	TRUE	FALSE	0.0386947	264438000000	239263917500	279500000000	217500000000	321500000000	TRUE	Yes	TRUE	No	No	13.4482	12.7821	16	273000000000	225055670000	223000000000	236000000000	205000000000	235000000000	197000000000	233000000000	206000000000	313000000000	315000000000	284000000000	373000000000	397000000000	248000000000	268000000000	251000000000
						1242	9501	518.23	44.3623	NCWQNYLDFHR	sp|P56391	P56391	Cytochrome c oxidase subunit 6B1 OS=Mus musculus GN=Cox6b1 PE=1 SV=2	Cox6b1	Cox6b1_NCWQN	5	TRUE	FALSE	0.0445552	393000000000	370530341250	436750000000	345250000000	417500000000	TRUE	Yes	TRUE	Yes	No	13.4171	8.0985	16	375000000000	355121365000	338000000000	414000000000	304000000000	384000000000	333000000000	360000000000	500000000000	476000000000	396000000000	375000000000	473000000000	418000000000	419000000000	360000000000	370000000000
						1399	14440	564.917	34.67	NYDSMKDFEEMRK	sp|Q9CPQ1	Q9CPQ1	Cytochrome c oxidase subunit 6C OS=Mus musculus GN=Cox6c PE=1 SV=3	Cox6c	Cox6c_NYDSM	4	TRUE	FALSE	0.0840478	142594000000	121839034750	158750000000	124875000000	165000000000	TRUE	Yes	TRUE	Yes	No	38.9948	9.96468	16	116000000000	128356139000	122000000000	121000000000	126000000000	153000000000	73500000000	147000000000	165000000000	179000000000	157000000000	134000000000	178000000000	180000000000	172000000000	130000000000	141000000000
						1072	29745	696.338	32.3053	LTSSVTAYDYSGK	sp|Q61387, sp|Q61387	Q61387	Cytochrome c oxidase subunit 7A-related protein, mitochondrial OS=Mus musculus GN=Cox7a2l PE=2 SV=1	Cox7a2l	Cox7a2l_LTSSV	2	TRUE	FALSE	0.00873134	195000000000	207766557750	193250000000	135500000000	241500000000	TRUE	Yes	TRUE	No	No	19.1407	16.1519	16	240000000000	215066231000	194000000000	182000000000	137000000000	134000000000	105000000000	166000000000	167000000000	203000000000	222000000000	181000000000	292000000000	267000000000	254000000000	153000000000	190000000000
						608	10791	536.306	47.4986	EAEILEVLR	sp|P36552	P36552	Coproporphyrinogen-III oxidase, mitochondrial OS=Mus musculus GN=Cpox PE=1 SV=2	Cpox	Cpox_EAEIL	5	TRUE	TRUE	4.34e-05	27137500000	15449049350	32975000000	20800000000	39325000000	TRUE	Yes	TRUE	No	No	14.5413	8.81741	16	16400000000	12196197400	14100000000	19100000000	16100000000	23100000000	20900000000	23100000000	39500000000	35600000000	26200000000	30600000000	46200000000	39800000000	42000000000	29300000000	24300000000
						837	83050	865.947	47.5031	LLGSTIPLCSAQWER	sp|P97742	P97742	Carnitine O-palmitoyltransferase 1, liver isoform OS=Mus musculus GN=Cpt1a PE=1 SV=4	Cpt1a	Cpt1a_LLGST	4	TRUE	TRUE	8.29e-06	43131250000	31103378700	51925000000	28325000000	61175000000	TRUE	Yes	TRUE	Yes	Yes	15.9448	10.7848	16	33500000000	26413514800	27600000000	36900000000	23800000000	31400000000	27000000000	31100000000	49600000000	57000000000	51000000000	50100000000	69900000000	63800000000	64300000000	46700000000	44700000000
						2236	13311	554.97	46.9661	AGLLEPEVFHLNPAR	sp|P52825	P52825	Carnitine O-palmitoyltransferase 2, mitochondrial OS=Mus musculus GN=Cpt2 PE=1 SV=2	Cpt2	Cpt2_AGLLE	5	TRUE	FALSE	0.000332604	49806250000	40280304250	61100000000	39275000000	58575000000	TRUE	Yes	TRUE	Yes	No	16.9173	7.97017	16	43700000000	35521217000	34900000000	47000000000	34200000000	43500000000	36700000000	42700000000	61600000000	69600000000	60500000000	52700000000	66700000000	59900000000	58600000000	49100000000	46200000000
					12	1600	125395	713.028	47.6784	RPWLVDYGESGEQVAGFVK	sp|P16675, sp|P16675	P16675	Lysosomal protective protein OS=Mus musculus GN=Ctsa PE=1 SV=1	Ctsa	Ctsa_RPWLV	3	TRUE	FALSE	0.193061	29300000000	31577248500	26700000000	31600000000	27125000000	TRUE	Yes	TRUE	No	No	7.82207	9.42874	16	31100000000	29108994000	27400000000	38700000000	27000000000	32700000000	31700000000	35000000000	25900000000	28800000000	26500000000	25600000000	30600000000	31900000000	25000000000	21000000000	30600000000
						1280	52329	981.477	55.2175	NIFSFYLNRDPEGQPGGELMLGGTDSK	sp|P18242, sp|P18242	P18242	Cathepsin D OS=Mus musculus GN=Ctsd PE=1 SV=1	Ctsd	Ctsd_NIFSF	4	TRUE	FALSE	0.303704	48787500000	54359788750	51100000000	45525000000	44175000000	TRUE	Yes	TRUE	No	No	11.4882	9.10247	16	56300000000	49239155000	45800000000	66100000000	37000000000	52800000000	40200000000	52100000000	60800000000	56500000000	44500000000	42600000000	46500000000	41400000000	51900000000	36900000000	42100000000
						1569	3519	440.731	35.5839	QYYIGDVHPSDLKPK	sp|Q9CQX2	Q9CQX2	Cytochrome b5 type B OS=Mus musculus GN=Cyb5b PE=1 SV=1	Cyb5b	Cyb5b_QYYIG	5	TRUE	TRUE	3.34e-07	251000000000	207854201500	316500000000	190750000000	290500000000	TRUE	Yes	TRUE	No	No	8.51916	5.12849	16	217000000000	193416806000	200000000000	221000000000	171000000000	204000000000	186000000000	202000000000	327000000000	329000000000	309000000000	301000000000	277000000000	293000000000	321000000000	271000000000	231000000000
	19					788	4579	462.591	31.3948	LIDKEVISPDTR	sp|Q9DCN2-2, sp|Q9DCN2-2	Q9DCN2	Isoform 2 of NADH-cytochrome b5 reductase 3 OS=Mus musculus GN=Cyb5r3	Cyb5r3	Cyb5r3_LIDKE	16	TRUE	FALSE	0.00109534	561000000000	615756767500	594750000000	413250000000	621750000000	FALSE	Yes	TRUE	No	No	7.10869	7.7605	16	761000000000	588027070000	518000000000	596000000000	396000000000	421000000000	371000000000	465000000000	518000000000	642000000000	602000000000	617000000000	637000000000	720000000000	570000000000	560000000000	565000000000
	3			11		2026	611	390.212	39.9148	TGPNLHGLFGR	sp|P62897, sp|P62897	P62897	Cytochrome c, somatic OS=Mus musculus GN=Cycs PE=1 SV=2	Cycs	Cycs_TGPNL	6	TRUE	TRUE	4.08e-05	300000000000	218812384750	310250000000	303000000000	369000000000	TRUE	Yes	TRUE	No	No	10.0456	13.6504	16	199000000000	207249539000	215000000000	254000000000	262000000000	301000000000	303000000000	346000000000	333000000000	325000000000	306000000000	277000000000	387000000000	379000000000	377000000000	333000000000	276000000000
						2732	28210	686.339	38.4956	GVEVTVGHEQEEGGKWPYAGTAEAIK	sp|Q9D172	Q9D172	ES1 protein homolog, mitochondrial OS=Mus musculus GN=D10Jhu81e PE=1 SV=1	D10Jhu81e	D10Jhu81e_GVEVT	3	TRUE	FALSE	0.00167188	58662500000	58077729750	68825000000	45025000000	62725000000	TRUE	Yes	TRUE	No	No	16.0043	7.78699	16	54300000000	49910919000	58500000000	69600000000	38700000000	44100000000	44600000000	52700000000	76700000000	74600000000	64500000000	59500000000	62900000000	66900000000	64700000000	56400000000	52900000000
						981	41885	831.045	55.8005	EFESSFQYYLENNWLQHEK	sp|Q9ER88, sp|Q9ER88, sp|Q9ER88	Q9ER88	28S ribosomal protein S29, mitochondrial OS=Mus musculus GN=Dap3 PE=2 SV=1	Dap3	Dap3_EFESS	8	TRUE	FALSE	0.000275503	56656250000	44874465500	59400000000	46925000000	75425000000	TRUE	Yes	TRUE	No	No	13.84	8.25383	16	47600000000	38197862000	40900000000	52800000000	40000000000	49300000000	46400000000	52000000000	58700000000	69200000000	55700000000	54000000000	88200000000	75500000000	74000000000	64000000000	53800000000
						1508	6030	474.268	38.3507	QLLNSITHPEIR	sp|Q8BHC4	Q8BHC4	Dephospho-CoA kinase domain-containing protein OS=Mus musculus GN=Dcakd PE=2 SV=1	Dcakd	Dcakd_QLLNS	4	TRUE	TRUE	2.11e-05	82287500000	64302967250	103450000000	57850000000	103550000000	TRUE	Yes	TRUE	No	No	11.5994	15.7093	16	62300000000	62911869000	58800000000	73200000000	48000000000	61000000000	54700000000	67700000000	93000000000	126000000000	101000000000	93800000000	113000000000	107000000000	106000000000	88200000000	80600000000
	9					1532	177786	690.868	55.2477	GAEILADTFKDYAVSTVPVADSLHLK	sp|Q9CWS0	Q9CWS0	N(G),N(G)-dimethylarginine dimethylaminohydrolase 1 OS=Mus musculus GN=Ddah1 PE=1 SV=3	Ddah1	Ddah1_GAEIL	2	TRUE	FALSE	0.0100593	19556250000	14855265925	19950000000	22850000000	20575000000	TRUE	Yes	TRUE	No	No	14.4753	10.7581	16	14000000000	13221063700	13400000000	18800000000	19300000000	25300000000	22500000000	24300000000	24700000000	21600000000	15700000000	17800000000	20700000000	20900000000	23000000000	17700000000	17400000000
						2267	11905	539.272	48.177	CDVRDPDMVHNTVLELIK	sp|Q9CQ62	Q9CQ62	2,4-dienoyl-CoA reductase, mitochondrial OS=Mus musculus GN=Decr1 PE=1 SV=1	Decr1	Decr1_CDVRD	5	TRUE	TRUE	8.47e-06	47693750000	34254079175	74350000000	30100000000	52075000000	TRUE	Yes	TRUE	Yes	No	39.3558	12.4174	16	32300000000	32716316700	30000000000	42000000000	27600000000	32100000000	25900000000	34800000000	87700000000	81600000000	65800000000	62300000000	58600000000	52800000000	55900000000	41000000000	46900000000
						1500	45497	865.159	52.9149	ELGIDGLIITNTTVSRPVGLQGALR	sp|O35435	O35435	Dihydroorotate dehydrogenase (quinone), mitochondrial OS=Mus musculus GN=Dhodh PE=2 SV=2	Dhodh	Dhodh_ELGID	4	TRUE	TRUE	3.14e-05	35337500000	23731516550	45050000000	26525000000	46050000000	TRUE	Yes	TRUE	No	No	9.55932	14.0449	16	22400000000	24326066200	22900000000	25300000000	19500000000	28900000000	27000000000	30700000000	49000000000	45700000000	46100000000	39400000000	54500000000	49400000000	44500000000	35800000000	38800000000
		5		13		2660	42132	815.447	62.5317	GRLDVLVNNAYAGVQAILNTTNK	sp|Q99L04	Q99L04	Dehydrogenase/reductase SDR family member 1 OS=Mus musculus GN=Dhrs1 PE=2 SV=1	Dhrs1	Dhrs1_GRLDV	5	TRUE	FALSE	0.000707233	33600000000	27384151625	29200000000	30800000000	46825000000	FALSE	Yes	TRUE	No	No	14.0597	16.2478	16	31900000000	23836606500	21600000000	32200000000	27100000000	28400000000	35600000000	32100000000	28600000000	30500000000	28500000000	29200000000	53600000000	49000000000	47200000000	37500000000	29200000000
						767	33536	731.888	51.731	EANLAAAFGKPINF	sp|O08749	O08749	Dihydrolipoyl dehydrogenase, mitochondrial OS=Mus musculus GN=Dld PE=1 SV=2	Dld	Dld_EANLA	12	TRUE	FALSE	0.0448752	308000000000	275163974250	322250000000	274000000000	360000000000	TRUE	Yes	TRUE	Yes	No	15.2176	6.22254	16	279000000000	264655897000	235000000000	322000000000	242000000000	302000000000	253000000000	299000000000	376000000000	357000000000	306000000000	250000000000	384000000000	368000000000	385000000000	303000000000	285000000000
						1835	37850	771.741	71.0451	DGADIHSDLFISIAQAILGGTAK	sp|Q99M87, sp|Q99M87, sp|Q99M87	Q99M87	DnaJ homolog subfamily A member 3, mitochondrial OS=Mus musculus GN=Dnaja3 PE=1 SV=1	Dnaja3	Dnaja3_DGADI	5	TRUE	TRUE	2.1e-05	28437500000	20172083450	33975000000	20150000000	39450000000	TRUE	Yes	TRUE	No	No	11.1225	9.11635	16	25200000000	17888333800	16400000000	21200000000	19400000000	21500000000	19900000000	19800000000	32700000000	38300000000	34000000000	30900000000	46700000000	43900000000	35600000000	31600000000	28800000000
						11	292813	1045.53	62.6188	GWGELEFGAGDLQGPLFGLK	sp|Q5U458	Q5U458	DnaJ homolog subfamily C member 11 OS=Mus musculus GN=Dnajc11 PE=2 SV=2	Dnajc11	Dnajc11_GWGEL	3	TRUE	FALSE	0.0145399	23631250000	17993727800	26625000000	21950000000	27950000000	TRUE	Yes	TRUE	No	No	11.8102	12.811	16	20400000000	16674911200	14300000000	20600000000	15900000000	22900000000	23700000000	25300000000	28200000000	29100000000	25400000000	23800000000	33000000000	28800000000	29300000000	20700000000	21400000000
						456	53825	1011.98	46.9153	ISYPDLEEVQTLDDTER	tr|Q9CQ43, tr|Q9CQ43	Q9CQ43	Deoxyuridine triphosphatase OS=Mus musculus GN=Dut PE=2 SV=1	Dut	Dut_ISYPD	3	TRUE	FALSE	0.3247	44168750000	43175032500	47075000000	41075000000	45350000000	TRUE	Yes	TRUE	No	No	16.1179	10.4581	16	45400000000	40600130000	37400000000	49300000000	38400000000	43400000000	40200000000	42300000000	53900000000	49200000000	43900000000	41300000000	51500000000	45000000000	44500000000	40400000000	45500000000
						2775	37976	770.759	57.5027	WIQGLQETNPTLAQIPVVFR	sp|Q9QZH6	Q9QZH6	Evolutionarily conserved signaling intermediate in Toll pathway, mitochondrial OS=Mus musculus GN=Ec	Ec	Ec_WIQGL	2	TRUE	FALSE	0.0722935	32256250000	29218003125	35125000000	29000000000	35675000000	TRUE	Yes	TRUE	No	No	14.7883	13.6753	16	29500000000	27772012500	25100000000	34500000000	25700000000	28100000000	31400000000	30800000000	38600000000	40900000000	30400000000	30600000000	40500000000	36400000000	36000000000	29800000000	33700000000
						2421	37871	776.062	63.2482	VFQDKDAMLNAAFALAADISSK	sp|O35459	O35459	Delta(3,5)-Delta(2,4)-dienoyl-CoA isomerase, mitochondrial OS=Mus musculus GN=Ech1 PE=1 SV=1	Ech1	Ech1_VFQDK	5	TRUE	TRUE	2.04e-05	41000000000	33521398750	51200000000	27150000000	52025000000	TRUE	Yes	TRUE	Yes	No	8.97905	10.6765	16	34100000000	35085595000	28700000000	36200000000	22000000000	27900000000	29600000000	29100000000	54200000000	56700000000	47400000000	46500000000	57000000000	54900000000	56000000000	40200000000	40200000000
						2427	15868	579.3	34.7057	VGVVDEVVPEDQVHSK	sp|P42125	P42125	Enoyl-CoA delta isomerase 1, mitochondrial OS=Mus musculus GN=Eci1 PE=1 SV=2	Eci1	Eci1_VGVVD	9	TRUE	FALSE	0.0112343	473000000000	426037794250	539750000000	383250000000	541000000000	TRUE	Yes	TRUE	No	No	13.12	11.9921	16	474000000000	409151177000	404000000000	417000000000	346000000000	446000000000	307000000000	434000000000	516000000000	566000000000	581000000000	496000000000	643000000000	564000000000	556000000000	401000000000	485000000000
						2755	28213	679.35	53.9881	WDAWNALGSLPK	tr|Q3TCD4, tr|Q3TCD4, tr|Q3TCD4	Q3TCD4	Enoyl-CoA delta isomerase 2, mitochondrial OS=Mus musculus GN=Eci2 PE=2 SV=1	Eci2	Eci2_WDAWN	3	TRUE	FALSE	0.149143	50100000000	58865321250	46550000000	48375000000	46700000000	TRUE	Yes	TRUE	No	No	16.3044	6.96627	16	62700000000	55661285000	46000000000	71100000000	41600000000	54300000000	46500000000	51100000000	55800000000	50900000000	40000000000	39500000000	52700000000	46400000000	47200000000	40500000000	45700000000
						2839	24209	647.32	34.1631	YASWAANQINR	sp|Q9CRD2	Q9CRD2	ER membrane protein complex subunit 2 OS=Mus musculus GN=Emc2 PE=2 SV=1	Emc2	Emc2_YASWA	4	TRUE	FALSE	0.218006	51218750000	57254659250	45175000000	48375000000	54075000000	FALSE	Yes	TRUE	No	No	16.8338	19.5379	16	63600000000	60718637000	53500000000	51200000000	45900000000	56400000000	36600000000	54600000000	43400000000	43400000000	50200000000	43700000000	63400000000	58500000000	56000000000	38400000000	50000000000
						196	45573	867.941	52.0003	IAEGFGDAALIMVDNAK	sp|O70378, sp|O70378	O70378	ER membrane protein complex subunit 8 OS=Mus musculus GN=Emc8 PE=1 SV=1	Emc8	Emc8_IAEGF	4	TRUE	FALSE	0.403159	38718750000	42235399750	37900000000	36050000000	38700000000	TRUE	Yes	TRUE	No	No	26.0151	6.48305	16	39900000000	38541599000	40700000000	49800000000	28700000000	40700000000	34000000000	40800000000	42600000000	39600000000	34100000000	35300000000	38400000000	37600000000	45600000000	33200000000	34600000000
						907	29698	705.914	49.3663	LNVAPVSDIIEIK	sp|Q99LC5	Q99LC5	Electron transfer flavoprotein subunit alpha, mitochondrial OS=Mus musculus GN=Etfa PE=1 SV=2	Etfa	Etfa_LNVAP	12	TRUE	FALSE	0.00223121	275000000000	245682093250	300500000000	222000000000	329750000000	TRUE	Yes	TRUE	Yes	Yes	9.31147	12.2982	16	290000000000	209728373000	207000000000	276000000000	201000000000	219000000000	225000000000	243000000000	297000000000	337000000000	299000000000	269000000000	361000000000	363000000000	305000000000	290000000000	270000000000
						2151	31612	714.727	46.8445	GIHVEIPGAQAESLGPLQVAR	sp|Q9DCW4	Q9DCW4	Electron transfer flavoprotein subunit beta OS=Mus musculus GN=Etfb PE=1 SV=3	Etfb	Etfb_GIHVE	10	TRUE	FALSE	0.00205535	307000000000	295067243750	332500000000	253000000000	346000000000	TRUE	Yes	TRUE	Yes	No	14.84	6.77625	16	313000000000	263268975000	272000000000	332000000000	229000000000	248000000000	258000000000	277000000000	359000000000	359000000000	313000000000	299000000000	363000000000	349000000000	367000000000	305000000000	296000000000
						1873	58265	1127.58	56.5654	STVLSEPVLFLKPSTAYAPEGSPVLMPAYCR	sp|Q8R0F8	Q8R0F8	Acylpyruvase FAHD1, mitochondrial OS=Mus musculus GN=Fahd1 PE=1 SV=2	Fahd1	Fahd1_STVLS	2	TRUE	TRUE	4.71e-06	20293750000	13313419200	28375000000	12950000000	26525000000	TRUE	Yes	TRUE	No	No	25.8087	9.12708	16	14200000000	12953676800	10500000000	15600000000	11300000000	13000000000	11500000000	16000000000	30100000000	34000000000	25800000000	23600000000	29400000000	24800000000	27900000000	24000000000	20400000000
						2083	41894	817.115	69.7323	TLLEGSGLESIINIIHSSLAEPR	sp|P19096	P19096	Fatty acid synthase OS=Mus musculus GN=Fasn PE=1 SV=2	Fasn	Fasn_TLLEG	10	TRUE	FALSE	0.157356	31181250000	31356747275	32175000000	26800000000	34400000000	TRUE	Yes	TRUE	Yes	No	7.85057	12.2788	16	38800000000	27826989100	25300000000	33500000000	23000000000	25800000000	31200000000	27200000000	32100000000	34400000000	29800000000	32400000000	40200000000	38300000000	30800000000	28300000000	30400000000
						2335	42221	829.463	64.8594	GLTVVQAFQELVEPK	sp|Q920E5	Q920E5	Farnesyl pyrophosphate synthase OS=Mus musculus GN=Fdps PE=1 SV=1	Fdps	Fdps_GLTVV	3	TRUE	FALSE	0.0254631	43168750000	44879277250	51900000000	35325000000	40575000000	TRUE	Yes	TRUE	No	No	11.403	12.9635	16	48900000000	44717109000	32900000000	53000000000	27700000000	36300000000	39000000000	38300000000	55200000000	54500000000	49400000000	48500000000	47100000000	41500000000	41300000000	32400000000	38300000000
	8					726	11881	539.772	30.8225	LGCQVCLTK	sp|P46656	P46656	Adrenodoxin, mitochondrial OS=Mus musculus GN=Fdx1 PE=1 SV=1	Fdx1	Fdx1_LGCQV	3	TRUE	FALSE	0.00543321	27100000000	19914339325	30825000000	30025000000	27725000000	TRUE	Yes	TRUE	No	No	10.3388	12.9112	16	21000000000	20457357300	17500000000	20700000000	26400000000	30500000000	28400000000	34800000000	33100000000	34400000000	29500000000	26300000000	36400000000	26000000000	27800000000	20700000000	27500000000
						2253	35839	750.762	55.0664	AGLLPSGPRPGYVAIQALLSNR	sp|Q61578	Q61578	NADPH:adrenodoxin oxidoreductase, mitochondrial OS=Mus musculus GN=Fdxr PE=2 SV=1	Fdxr	Fdxr_AGLLP	7	TRUE	TRUE	4.3e-06	37518750000	22253498550	50725000000	21400000000	55700000000	TRUE	Yes	TRUE	No	No	10.8525	9.05142	16	23300000000	19913994200	18900000000	26900000000	15600000000	22200000000	22500000000	25300000000	62500000000	55600000000	42300000000	42500000000	60100000000	53400000000	63500000000	45800000000	34100000000
						2029	44571	840.427	64.6943	TGILMLNMGGPETLGEVQDFLQR	tr|Q544X6, tr|Q544X6	Q544X6	Ferrochelatase OS=Mus musculus GN=Fech PE=2 SV=1	Fech	Fech_TGILM	2	TRUE	FALSE	0.0958453	42900000000	43553957000	39725000000	36800000000	51525000000	TRUE	Yes	TRUE	No	No	27.3108	15.7897	16	46400000000	41115828000	33500000000	53200000000	30500000000	36300000000	40000000000	40400000000	45500000000	44600000000	34800000000	34000000000	62100000000	53800000000	51700000000	38500000000	34400000000
						879	35616	753.723	55.3194	LMNESLMLVTALNPHIGYDK	sp|P97807, sp|P97807	P97807	Fumarate hydratase, mitochondrial OS=Mus musculus GN=Fh PE=1 SV=3	Fh	Fh_LMNES	13	TRUE	FALSE	0.000278285	150163000000	114444025750	171750000000	114775000000	199750000000	FALSE	Yes	TRUE	Yes	No	37.763	8.00015	16	116000000000	109276103000	94500000000	138000000000	101000000000	134000000000	94100000000	130000000000	189000000000	201000000000	153000000000	144000000000	218000000000	206000000000	201000000000	174000000000	141000000000
						2490	47169	893.989	46.6666	VLAQQGEYSEAIPILR	sp|O35465-2, sp|O35465-2	O35465	Isoform 2 of Peptidyl-prolyl cis-trans isomerase FKBP8 OS=Mus musculus GN=Fkbp8	Fkbp8	Fkbp8_VLAQQ	5	TRUE	FALSE	0.000181328	123294000000	99068001500	161250000000	88350000000	144500000000	FALSE	Yes	TRUE	No	No	11.8861	9.52863	16	109000000000	77672006000	84600000000	125000000000	74900000000	94800000000	86100000000	97600000000	176000000000	175000000000	150000000000	144000000000	155000000000	149000000000	153000000000	121000000000	121000000000
						739	20565	625.342	39.2988	LGGDLGTYVINK	sp|O35943	O35943	Frataxin, mitochondrial OS=Mus musculus GN=Fxn PE=1 SV=1	Fxn	Fxn_LGGDL	2	TRUE	FALSE	0.00245036	105506000000	90991665750	122750000000	84275000000	124000000000	FALSE	Yes	TRUE	No	No	14.4507	11.6024	16	87300000000	87966663000	88900000000	99800000000	77100000000	93000000000	74000000000	93000000000	108000000000	129000000000	137000000000	117000000000	142000000000	149000000000	105000000000	100000000000	107000000000
				12		818	47101	890.402	43.5848	LISWYDNEYGYSNR	sp|P16858	P16858	Glyceraldehyde-3-phosphate dehydrogenase OS=Mus musculus GN=Gapdh PE=1 SV=2	Gapdh	Gapdh_LISWY	14	TRUE	TRUE	1.98e-05	391313000000	262483675500	402000000000	347000000000	553750000000	TRUE	Yes	TRUE	No	No	14.7208	11.701	16	268000000000	258934702000	237000000000	286000000000	314000000000	379000000000	325000000000	370000000000	445000000000	427000000000	376000000000	360000000000	620000000000	599000000000	583000000000	413000000000	387000000000
						2014	265615	729.396	60.0767	TFFSFPAVVAPFK	sp|Q9CZD3	Q9CZD3	Glycine--tRNA ligase OS=Mus musculus GN=Gars PE=1 SV=1	Gars	Gars_TFFSF	5	TRUE	FALSE	0.00259495	42381250000	34759946550	43925000000	36150000000	54700000000	TRUE	Yes	TRUE	No	No	10.9234	11.7321	16	39400000000	32939786200	26200000000	40500000000	32300000000	33600000000	39700000000	39000000000	46800000000	48900000000	40700000000	39300000000	63400000000	57700000000	52000000000	45700000000	38500000000
						2128	43915	836.388	44.5667	TPDFESTGLYSAMPR	sp|Q9D964	Q9D964	Glycine amidinotransferase, mitochondrial OS=Mus musculus GN=Gatm PE=1 SV=1	Gatm	Gatm_TPDFE	8	TRUE	TRUE	1.56e-08	39068750000	21835486900	50275000000	23275000000	60900000000	FALSE	Yes	TRUE	No	No	14.3876	11.9003	16	23400000000	23041947600	18400000000	22500000000	21500000000	25600000000	21700000000	24300000000	50800000000	56300000000	45500000000	48500000000	69200000000	67000000000	55800000000	51600000000	32300000000
						1579	55094	1036.82	58.2194	QYPCTLVGTWNTWYGEQDQAVHLWR	tr|Q7TMG8	Q7TMG8	Glioblastoma amplified sequence OS=Mus musculus GN=Gbas PE=2 SV=1	Gbas	Gbas_QYPCT	4	TRUE	FALSE	0.00151278	46568750000	39797755575	59475000000	32750000000	54250000000	TRUE	Yes	TRUE	No	No	17.1401	11.0647	16	43300000000	33291022300	33000000000	49600000000	27000000000	38000000000	30600000000	35400000000	67800000000	66300000000	51800000000	52000000000	66000000000	54700000000	55300000000	41000000000	41400000000
						604	47194	884.106	52.702	LAAQYGALVFVDECHATGFLGPTGR	sp|O88986	O88986	2-amino-3-ketobutyrate coenzyme A ligase, mitochondrial OS=Mus musculus GN=Gcat PE=1 SV=2	Gcat	Gcat_LAAQY	9	TRUE	TRUE	7.66e-07	87362500000	59999947500	115500000000	56450000000	117500000000	TRUE	Yes	TRUE	No	No	11.1996	6.13126	16	57100000000	56299790000	55300000000	71300000000	50000000000	65100000000	53700000000	57000000000	122000000000	124000000000	108000000000	108000000000	132000000000	124000000000	121000000000	93000000000	92100000000
						1936	44492	844.715	45.4901	GELLGCFGLTEPNHGSDPGGMETR	sp|Q60759	Q60759	Glutaryl-CoA dehydrogenase, mitochondrial OS=Mus musculus GN=Gcdh PE=1 SV=2	Gcdh	Gcdh_GELLG	3	TRUE	TRUE	2.15e-06	42431250000	28460574650	57250000000	32250000000	51775000000	TRUE	Yes	TRUE	No	No	17.9996	8.49198	16	26100000000	25142298600	30100000000	32500000000	28900000000	34200000000	30000000000	35900000000	59900000000	57000000000	56700000000	55400000000	58800000000	48700000000	57400000000	42200000000	36600000000
						43	61381	1336.31	66.6489	HEWITTEEGIGTVGISNFAQEALGDVVYCSLPEVGTK	sp|Q91WK5	Q91WK5	Glycine cleavage system H protein, mitochondrial OS=Mus musculus GN=Gcsh PE=1 SV=2	Gcsh	Gcsh_HEWIT	4	TRUE	FALSE	0.000912318	45081250000	34957168000	57350000000	31825000000	56200000000	TRUE	Yes	TRUE	No	No	12.2578	16.721	16	43200000000	28828672000	24800000000	43000000000	24700000000	36600000000	30900000000	35100000000	52700000000	64400000000	58700000000	53600000000	67200000000	58600000000	53100000000	45900000000	40000000000
						2470	56037	1074.21	55.243	VIGVLEPLPPEDYTKLEFSDETFGSNVPK	sp|Q8K0D5	Q8K0D5	Elongation factor G, mitochondrial OS=Mus musculus GN=Gfm1 PE=2 SV=1	Gfm1	Gfm1_VIGVL	8	TRUE	FALSE	0.000227276	108613000000	73949675750	136750000000	87500000000	136250000000	TRUE	Yes	TRUE	No	No	13.3759	7.64806	16	80800000000	66798703000	60300000000	87900000000	72800000000	96500000000	81000000000	99700000000	162000000000	151000000000	121000000000	113000000000	147000000000	142000000000	148000000000	108000000000	105000000000
						568	41677	827.392	47.1214	DYAAYNVLDDPELR	sp|Q80Y14	Q80Y14	Glutaredoxin-related protein 5, mitochondrial OS=Mus musculus GN=Glrx5 PE=2 SV=2	Glrx5	Glrx5_DYAAY	3	TRUE	FALSE	0.978507	120669000000	123560482000	121500000000	118250000000	119425000000	TRUE	Yes	TRUE	No	No	16.1307	6.39299	16	134000000000	105241928000	109000000000	146000000000	114000000000	121000000000	112000000000	126000000000	141000000000	130000000000	110000000000	105000000000	137000000000	121000000000	121000000000	98700000000	105000000000
						710	30034	709.632	56.3602	LFLNEDDKPHNPMVNAGAIVVTSLIK	sp|D3Z7P3-2, sp|D3Z7P3-2, sp|D3Z7P3-2	D3Z7P3	Isoform 2 of Glutaminase kidney isoform, mitochondrial OS=Mus musculus GN=Gls	Gls	Gls_LFLNE	17	TRUE	FALSE	0.754028	119688000000	125764833250	117000000000	121750000000	114250000000	TRUE	No	TRUE	No	No	30.2024	9.34517	16	138000000000	119059333000	104000000000	142000000000	107000000000	122000000000	127000000000	131000000000	127000000000	140000000000	100000000000	101000000000	133000000000	121000000000	103000000000	100000000000	110000000000
						2885	31605	713.318	44.5979	DDGSWEVIEGYR	sp|P26443	P26443	Glutamate dehydrogenase 1, mitochondrial OS=Mus musculus GN=Glud1 PE=1 SV=1	Glud1	Glud1_DDGSW	24	TRUE	FALSE	0.154597	194000000000	188080740750	175000000000	198000000000	214500000000	TRUE	Yes	TRUE	No	No	13.3097	8.29711	16	185000000000	185322963000	169000000000	213000000000	181000000000	222000000000	183000000000	206000000000	188000000000	182000000000	163000000000	167000000000	248000000000	233000000000	208000000000	169000000000	198000000000
						1877	51052	937.138	70.6905	ETQPPETVQNWIELLSGETWNPLK	sp|Q9CRA5	Q9CRA5	Golgi phosphoprotein 3 OS=Mus musculus GN=Golph3 PE=1 SV=1	Golph3	Golph3_ETQPP	3	TRUE	FALSE	0.140143	20487500000	20728511800	21950000000	16475000000	22800000000	TRUE	Yes	TRUE	No	No	17.6013	9.47742	16	23400000000	20814047200	13600000000	25100000000	13900000000	17000000000	16800000000	18200000000	25400000000	23000000000	20500000000	18900000000	26000000000	23400000000	25100000000	16700000000	17400000000
						188	22099	635.873	42.0494	IAATILTSPDLR	sp|P05202	P05202	Aspartate aminotransferase, mitochondrial OS=Mus musculus GN=Got2 PE=1 SV=1	Got2	Got2_IAATI	22	TRUE	TRUE	2.54e-06	791188000000	505405131250	993500000000	607000000000	1058750000000	TRUE	Yes	TRUE	No	No	13.2578	6.9204	16	563000000000	481620525000	399000000000	578000000000	519000000000	624000000000	597000000000	688000000000	950000000000	1070000000000	1030000000000	924000000000	1140000000000	1160000000000	1010000000000	925000000000	792000000000
						2465	17320	589.834	59.7798	VIFFLPWEK	sp|Q64521, sp|Q64521	Q64521	Glycerol-3-phosphate dehydrogenase, mitochondrial OS=Mus musculus GN=Gpd2 PE=1 SV=2	Gpd2	Gpd2_VIFFL	25	TRUE	TRUE	5.95e-05	153769000000	113043511000	186750000000	115100000000	200250000000	TRUE	Yes	TRUE	No	No	15.4818	12.1645	16	119000000000	110274044000	90900000000	132000000000	95400000000	126000000000	119000000000	120000000000	215000000000	193000000000	172000000000	167000000000	229000000000	212000000000	198000000000	162000000000	145000000000
						765	122408	647.332	42.7262	ANIGDAHAMGQQPITFLR	sp|Q8BGT5	Q8BGT5	Alanine aminotransferase 2 OS=Mus musculus GN=Gpt2 PE=1 SV=1	Gpt2	Gpt2_ANIGD	5	TRUE	TRUE	5.63e-07	47831250000	32102629050	72575000000	29900000000	56750000000	TRUE	Yes	TRUE	No	No	27.8851	11.204	16	34400000000	29710516200	28300000000	36000000000	29000000000	33700000000	26800000000	30100000000	73700000000	84900000000	64500000000	67200000000	68200000000	58200000000	53700000000	46900000000	47600000000
		2		5		166	7663	501.764	29.6287	ALADTENLR	sp|Q99LP6	Q99LP6	GrpE protein homolog 1, mitochondrial OS=Mus musculus GN=Grpel1 PE=1 SV=1	Grpel1	Grpel1_ALADT	6	TRUE	FALSE	0.000742398	138000000000	130626876250	163250000000	127500000000	130000000000	TRUE	Yes	TRUE	No	No	9.54621	14.2951	16	116000000000	143507505000	131000000000	132000000000	128000000000	117000000000	130000000000	135000000000	160000000000	167000000000	165000000000	161000000000	125000000000	129000000000	146000000000	120000000000	146000000000
						1415	37745	772.389	44.5505	ADFDNTVAIHPTSSEELVTLR	sp|P47791-2, sp|P47791-2	P47791	Isoform Cytoplasmic of Glutathione reductase, mitochondrial OS=Mus musculus GN=Gsr	Gsr	Gsr_ADFDN	2	TRUE	TRUE	1.2e-06	41856250000	31213288650	56900000000	29025000000	50275000000	TRUE	Yes	TRUE	No	No	8.3543	9.98927	16	30900000000	29353154600	27100000000	37500000000	27900000000	30000000000	30200000000	28000000000	59900000000	58400000000	56500000000	52800000000	58500000000	49300000000	51500000000	41800000000	39700000000
						877	22141	643.397	57.2809	LLVPYLIEAVR	sp|Q61425	Q61425	Hydroxyacyl-coenzyme A dehydrogenase, mitochondrial OS=Mus musculus GN=Hadh PE=1 SV=2	Hadh	Hadh_LLVPY	11	TRUE	FALSE	0.00392655	195000000000	176440385000	239500000000	149750000000	212750000000	TRUE	Yes	TRUE	Yes	No	12.8913	9.15222	16	183000000000	162761540000	142000000000	218000000000	128000000000	150000000000	160000000000	161000000000	277000000000	263000000000	211000000000	207000000000	233000000000	223000000000	225000000000	170000000000	181000000000
						1990	54839	1038.19	49.9385	EVESVTPEHCIFASNTSALPINQIAAVSK	sp|Q8BMS1	Q8BMS1	Trifunctional enzyme subunit alpha, mitochondrial OS=Mus musculus GN=Hadha PE=1 SV=1	Hadha	Hadha_EVESV	25	TRUE	FALSE	0.00544628	305000000000	295882640250	385750000000	250500000000	286750000000	FALSE	Yes	TRUE	Yes	No	12.1353	7.30924	16	331000000000	257530561000	265000000000	330000000000	198000000000	267000000000	257000000000	280000000000	407000000000	434000000000	387000000000	315000000000	321000000000	279000000000	300000000000	247000000000	302000000000
						409	18823	613.345	47.5915	IPFLLSGTSYK	sp|Q99JY0	Q99JY0	Trifunctional enzyme subunit beta, mitochondrial OS=Mus musculus GN=Hadhb PE=1 SV=1	Hadhb	Hadhb_IPFLL	16	TRUE	FALSE	0.0112791	304688000000	289856129750	377250000000	258750000000	293000000000	TRUE	Yes	TRUE	Yes	Yes	14.2091	11.8282	16	313000000000	246424519000	259000000000	341000000000	230000000000	270000000000	267000000000	268000000000	390000000000	411000000000	364000000000	344000000000	334000000000	312000000000	307000000000	219000000000	293000000000
					6	2771	123150	673.649	35.0885	WEALHAHECPCGPSLVR	sp|P53702	P53702	Cytochrome c-type heme lyase OS=Mus musculus GN=Hccs PE=1 SV=2	Hccs	Hccs_WEALH	5	TRUE	FALSE	0.102226	54412500000	62041740250	47600000000	59975000000	48025000000	FALSE	Yes	TRUE	No	No	27.9538	19.5997	16	69100000000	64066961000	60600000000	54400000000	57800000000	68800000000	44900000000	68400000000	44400000000	47100000000	55400000000	43500000000	60000000000	51200000000	48400000000	32500000000	62800000000
						2286	17479	597.316	38.8935	FATVEVTDKPVDEALR	sp|Q9R257	Q9R257	Heme-binding protein 1 OS=Mus musculus GN=Hebp1 PE=1 SV=2	Hebp1	Hebp1_FATVE	2	TRUE	TRUE	4.89e-08	47612500000	30913372225	64050000000	27500000000	67975000000	TRUE	Yes	TRUE	No	No	12.1318	13.0952	16	26700000000	32353488900	31900000000	32700000000	22800000000	29500000000	26900000000	30800000000	69900000000	69100000000	60700000000	56500000000	75700000000	66900000000	70100000000	59200000000	47000000000
						1703	44499	835.161	62.9355	SIIFEEHMDKINSCFSANTVEQIIENLR	sp|Q8QZS1	Q8QZS1	3-hydroxyisobutyryl-CoA hydrolase, mitochondrial OS=Mus musculus GN=Hibch PE=1 SV=1	Hibch	Hibch_SIIFE	8	TRUE	FALSE	0.00391464	26062500000	20411309625	29575000000	21000000000	33275000000	TRUE	Yes	TRUE	No	No	18.0733	14.1612	16	23900000000	16745238500	16200000000	24800000000	17500000000	22700000000	21900000000	21900000000	33000000000	32100000000	26000000000	27200000000	38100000000	35800000000	35300000000	23900000000	24000000000
						1829	57141	1097.24	65.6758	SQNVSMESEVYDTPENIVHGSGSQLFDHVAECLGDFMEK	sp|O08528, sp|O08528, sp|O08528, sp|O08528, sp|O08528, sp|O08528	O08528	Hexokinase-2 OS=Mus musculus GN=Hk2 PE=2 SV=1	Hk2	Hk2_SQNVS	15	TRUE	TRUE	2.07e-06	66193750000	42104407500	82100000000	40100000000	100475000000	TRUE	Yes	TRUE	No	No	33.8755	13.1981	16	47700000000	42917630000	33600000000	44200000000	36300000000	38700000000	38600000000	46800000000	78100000000	99100000000	82000000000	69200000000	119000000000	113000000000	84500000000	85400000000	56100000000
						786	37819	773.084	64.5172	LIDMLSEAGLPVIEATSFVSPK	sp|P38060	P38060	Hydroxymethylglutaryl-CoA lyase, mitochondrial OS=Mus musculus GN=Hmgcl PE=1 SV=2	Hmgcl	Hmgcl_LIDML	7	TRUE	FALSE	0.0575716	90700000000	82049261250	103875000000	74750000000	102125000000	FALSE	Yes	TRUE	No	No	26.8912	15.5947	16	90400000000	82197045000	59700000000	95900000000	66700000000	73500000000	76600000000	82200000000	122000000000	116000000000	87400000000	90100000000	122000000000	109000000000	102000000000	75500000000	78100000000
						4	35500	757.397	43.2069	GVVDSEDLPLNISR	sp|P11499	P11499	Heat shock protein HSP 90-beta OS=Mus musculus GN=Hsp90ab1 PE=1 SV=3	Hsp90ab1	Hsp90ab1_GVVDS	30	TRUE	FALSE	0.000462639	828000000000	693475052500	900250000000	695250000000	1024500000000	TRUE	Yes	TRUE	No	No	12.4003	6.84127	16	782000000000	683900210000	574000000000	734000000000	634000000000	728000000000	675000000000	744000000000	953000000000	979000000000	847000000000	822000000000	1140000000000	1110000000000	985000000000	863000000000	804000000000
						1681	80503	808.423	57.4508	SFFPEEISSMVLTK	sp|Q61696, sp|Q61696	Q61696	Heat shock 70 kDa protein 1A OS=Mus musculus GN=Hspa1a PE=1 SV=2	Hspa1a	Hspa1a_SFFPE	3	TRUE	FALSE	0.00950356	45393750000	41955997500	55675000000	35100000000	48850000000	TRUE	Yes	TRUE	No	No	8.88855	9.81264	16	42200000000	36923990000	33400000000	55300000000	30300000000	33000000000	38400000000	38700000000	57300000000	67200000000	48500000000	49700000000	55900000000	51000000000	48500000000	40000000000	44600000000
						2585	23951	645.845	41.0308	VQQTVQDLFGR	sp|P38647	P38647	Stress-70 protein, mitochondrial OS=Mus musculus GN=Hspa9 PE=1 SV=3	Hspa9	Hspa9_VQQTV	35	TRUE	FALSE	0.442923	1380000000000	1444632095000	1347500000000	1435000000000	1272500000000	TRUE	Yes	TRUE	Yes	No	9.59096	8.03756	16	1440000000000	1358528380000	1370000000000	1610000000000	1150000000000	1530000000000	1470000000000	1590000000000	1450000000000	1410000000000	1340000000000	1190000000000	1470000000000	1280000000000	1350000000000	990000000000	1270000000000
	7					2229	25832	672.861	38.571	TVIIEQSWGSPK	sp|P63038	P63038	60 kDa heat shock protein, mitochondrial OS=Mus musculus GN=Hspd1 PE=1 SV=1	Hspd1	Hspd1_TVIIE	40	TRUE	FALSE	0.00289222	1730000000000	1371718267500	1897500000000	1790000000000	1870000000000	FALSE	Yes	TRUE	Yes	No	10.0071	11.7061	16	1210000000000	1356873070000	1360000000000	1560000000000	1580000000000	1880000000000	1660000000000	2040000000000	2150000000000	1880000000000	1880000000000	1680000000000	2040000000000	1890000000000	1930000000000	1620000000000	1620000000000
						2701	8531	510.605	48.4053	VVLDDKDYFLFR	sp|Q64433	Q64433	10 kDa heat shock protein, mitochondrial OS=Mus musculus GN=Hspe1 PE=1 SV=2	Hspe1	Hspe1_VVLDD	5	TRUE	FALSE	0.131938	1970000000000	1737166925000	2025000000000	2045000000000	2067500000000	TRUE	Yes	TRUE	Yes	No	7.21107	7.98839	16	1770000000000	1528667700000	1640000000000	2010000000000	1840000000000	2060000000000	2060000000000	2220000000000	2300000000000	2170000000000	1790000000000	1840000000000	1960000000000	2170000000000	2340000000000	1800000000000	1910000000000
						2452	66794	498.751	42.9754	VHFVPGWDCHGLPIETK	sp|Q8BIJ6	Q8BIJ6	Isoleucine--tRNA ligase, mitochondrial OS=Mus musculus GN=Iars2 PE=1 SV=1	Iars2	Iars2_VHFVP	13	TRUE	FALSE	0.000145129	52818750000	42309114000	59325000000	44875000000	64775000000	TRUE	Yes	TRUE	No	No	17.707	12.8686	16	37700000000	42636456000	41200000000	47700000000	41600000000	47100000000	41500000000	49300000000	64500000000	61200000000	58600000000	53000000000	73800000000	63600000000	67700000000	54000000000	54400000000
						1560	43856	851.421	45.0843	QVDGTTFQSIYSLDK	tr|A2A6T4, tr|A2A6T4	A2A6T4	Immature colon carcinoma transcript 1, isoform CRA_c OS=Mus musculus GN=Ict1 PE=4 SV=1	Ict1	Ict1_QVDGT	3	TRUE	FALSE	0.0890999	56193750000	52224147500	59075000000	48400000000	65075000000	TRUE	Yes	TRUE	No	No	25.0869	13.7446	16	56500000000	40796590000	43900000000	67700000000	44700000000	54600000000	44800000000	49500000000	58100000000	63600000000	57300000000	57300000000	77500000000	67300000000	65700000000	49800000000	56000000000
						887	22109	640.995	51.7538	LNEHFLNTTDFLDTIK	sp|P54071	P54071	Isocitrate dehydrogenase [NADP], mitochondrial OS=Mus musculus GN=Idh2 PE=1 SV=3	Idh2	Idh2_LNEHF	24	TRUE	FALSE	0.0309504	522563000000	601279097500	537750000000	448500000000	502750000000	TRUE	Yes	TRUE	Yes	No	11.3734	6.28371	16	648000000000	559116390000	500000000000	698000000000	390000000000	482000000000	438000000000	484000000000	575000000000	610000000000	519000000000	447000000000	532000000000	522000000000	501000000000	456000000000	486000000000
						2166	29667	696.381	41.9299	TPYTDVNIVTIR	sp|Q9D6R2	Q9D6R2	Isocitrate dehydrogenase [NAD] subunit alpha, mitochondrial OS=Mus musculus GN=Idh3a PE=1 SV=1	Idh3a	Idh3a_TPYTD	11	TRUE	FALSE	0.0330881	323563000000	263183793500	348750000000	342250000000	340000000000	TRUE	Yes	TRUE	Yes	No	12.8533	7.94547	16	283000000000	266735174000	203000000000	300000000000	312000000000	362000000000	313000000000	382000000000	338000000000	368000000000	380000000000	309000000000	399000000000	351000000000	336000000000	274000000000	318000000000
						2371	41771	817.751	54.4583	VEGAFPVTMLPGDGVGPELMHAVK	tr|Q91VA7	Q91VA7	Isocitrate dehydrogenase 3 (NAD+) beta OS=Mus musculus GN=Idh3b PE=2 SV=1	Idh3b	Idh3b_VEGAF	8	TRUE	FALSE	0.0442925	274313000000	213798084750	279750000000	303000000000	300750000000	TRUE	Yes	TRUE	Yes	No	38.9791	7.46244	16	225000000000	202192339000	164000000000	264000000000	265000000000	350000000000	277000000000	320000000000	334000000000	340000000000	236000000000	209000000000	325000000000	313000000000	296000000000	269000000000	234000000000
						1712	82200	831.726	48.9871	ENTEGEYSSLEHESVAGVVESLK	sp|P70404	P70404	Isocitrate dehydrogenase [NAD] subunit gamma 1, mitochondrial OS=Mus musculus GN=Idh3g PE=1 SV=1	Idh3g	Idh3g_ENTEG	8	TRUE	FALSE	0.00299717	101000000000	78708544750	113750000000	95175000000	115275000000	TRUE	Yes	TRUE	No	No	11.1264	7.88901	16	88600000000	72734179000	67400000000	86100000000	87600000000	102000000000	90100000000	101000000000	101000000000	136000000000	116000000000	102000000000	118000000000	136000000000	109000000000	98100000000	88200000000
						827	83081	854.444	57.9273	LKAELGIPLEEVDLNEMDYLTR	tr|G3XA48, tr|G3XA48	G3XA48	Isopentenyl-diphosphate Delta-isomerase 1 OS=Mus musculus GN=Idi1 PE=4 SV=1	Idi1	Idi1_LKAEL	4	TRUE	FALSE	0.0116985	26200000000	24125065600	31950000000	21475000000	27350000000	TRUE	No	TRUE	No	No	12.0096	7.7561	16	26700000000	21500262400	20200000000	28100000000	18200000000	25100000000	19800000000	22800000000	36200000000	34100000000	29400000000	28100000000	30300000000	28400000000	28900000000	21800000000	24500000000
						1013	15867	575.79	37.7097	LSEQELEFR	sp|Q8CAQ8, sp|Q8CAQ8, sp|Q8CAQ8	Q8CAQ8	Mitochondrial inner membrane protein OS=Mus musculus GN=Immt PE=1 SV=1	Immt	Immt_LSEQE	23	TRUE	FALSE	0.0181248	249000000000	228949402250	270250000000	218750000000	278500000000	TRUE	Yes	TRUE	No	No	11.1176	7.7057	16	250000000000	210797609000	228000000000	227000000000	196000000000	244000000000	187000000000	248000000000	275000000000	276000000000	286000000000	244000000000	309000000000	305000000000	262000000000	238000000000	262000000000
						2723	22442	639.851	41.9408	VVVDSDSLAFVK	sp|Q9DCB8	Q9DCB8	Iron-sulfur cluster assembly 2 homolog, mitochondrial OS=Mus musculus GN=Isca2 PE=2 SV=2	Isca2	Isca2_VVVDS	2	TRUE	FALSE	0.000666742	31431250000	24454499850	38650000000	29850000000	32775000000	TRUE	Yes	TRUE	No	No	13.9184	5.74437	16	27300000000	21817999400	19400000000	29300000000	27500000000	29100000000	32500000000	30300000000	37100000000	42700000000	37900000000	36900000000	34800000000	34700000000	31500000000	30100000000	27800000000
						1112	56097	1068.2	60.1833	LVGEFLEVTCISPTFICDHPQIMSPLAK	tr|Q8R2P8, tr|Q8R2P8	Q8R2P8	Lysine--tRNA ligase OS=Mus musculus GN=Kars PE=2 SV=1	Kars	Kars_LVGEF	6	TRUE	FALSE	0.00192954	61518750000	47410178750	67650000000	50975000000	80050000000	TRUE	Yes	TRUE	No	No	24.8768	10.8303	16	53000000000	46240715000	33700000000	56700000000	47200000000	50400000000	50100000000	56200000000	68400000000	81900000000	62400000000	57900000000	95400000000	84600000000	73100000000	67100000000	53800000000
						2380	86457	969.83	67.0145	GLYGINEDVFLSVPCILGQNGISDVVK	sp|P06151, sp|P06151	P06151	L-lactate dehydrogenase A chain OS=Mus musculus GN=Ldha PE=1 SV=3	Ldha	Ldha_GLYGI	6	TRUE	FALSE	0.433779	60718750000	56130768500	56625000000	64425000000	65700000000	TRUE	Yes	TRUE	Yes	No	8.93724	12.3802	16	62500000000	52323074000	42000000000	67700000000	52400000000	63800000000	69700000000	71800000000	58900000000	57100000000	60200000000	50300000000	76800000000	65700000000	71500000000	48800000000	57100000000
						2456	41644	811.19	61.8868	VIDLVNKEDVQISTTQVAEIVATLEKEEK	sp|Q9Z2I0	Q9Z2I0	LETM1 and EF-hand domain-containing protein 1, mitochondrial OS=Mus musculus GN=Letm1 PE=2 SV=1	Letm1	Letm1_VIDLV	13	TRUE	FALSE	0.0453173	172938000000	158815622250	201000000000	153750000000	178250000000	TRUE	Yes	TRUE	No	No	6.26173	12.387	16	173000000000	147262489000	138000000000	177000000000	139000000000	143000000000	168000000000	165000000000	217000000000	205000000000	199000000000	183000000000	205000000000	187000000000	188000000000	133000000000	163000000000
						498	56009	1063.22	52.7114	IVSGEAQTVQVTPENLQDFVGKPVFTVER	sp|Q8CGK3	Q8CGK3	Lon protease homolog, mitochondrial OS=Mus musculus GN=Lonp1 PE=1 SV=2	Lonp1	Lonp1_IVSGE	30	TRUE	TRUE	2.04e-06	271188000000	229369064000	319000000000	182000000000	354500000000	TRUE	Yes	TRUE	No	No	8.75436	9.14447	16	255000000000	209476256000	195000000000	258000000000	170000000000	195000000000	178000000000	185000000000	310000000000	336000000000	334000000000	296000000000	392000000000	369000000000	354000000000	303000000000	249000000000
						2201	54850	1021.49	58.5032	TSNQEVPFDVPELWFGDDRPSLSPSSR	sp|Q6PB66	Q6PB66	Leucine-rich PPR motif-containing protein, mitochondrial OS=Mus musculus GN=Lrpprc PE=1 SV=2	Lrpprc	Lrpprc_TSNQE	31	TRUE	TRUE	5.33e-05	201813000000	155991685000	248500000000	142250000000	260500000000	TRUE	Yes	TRUE	No	No	15.8702	8.15707	16	169000000000	140966740000	131000000000	183000000000	125000000000	140000000000	145000000000	159000000000	279000000000	268000000000	228000000000	219000000000	310000000000	258000000000	267000000000	207000000000	187000000000
					11	1297	22203	641.334	40.8671	EIPVDAPWQAR	sp|Q64133	Q64133	Amine oxidase [flavin-containing] A OS=Mus musculus GN=Maoa PE=1 SV=3	Maoa	Maoa_EIPVD	9	TRUE	FALSE	0.0310087	122938000000	133519981000	117750000000	129000000000	111500000000	FALSE	Yes	TRUE	No	No	13.066	8.89715	16	139000000000	127079924000	130000000000	138000000000	113000000000	137000000000	127000000000	139000000000	116000000000	129000000000	118000000000	108000000000	126000000000	112000000000	110000000000	98000000000	121000000000
						339	34395	738.884	60.2973	DTLWGLFNNLQR	sp|Q8VCF0	Q8VCF0	Mitochondrial antiviral-signaling protein OS=Mus musculus GN=Mavs PE=1 SV=1	Mavs	Mavs_DTLWG	5	TRUE	FALSE	0.0663639	16312500000	15062671050	16275000000	13925000000	19975000000	TRUE	Yes	TRUE	No	No	14.9088	10.7006	16	16600000000	12750684200	11000000000	19900000000	11000000000	15000000000	15500000000	14200000000	17900000000	17400000000	15200000000	14600000000	23400000000	19100000000	21100000000	16300000000	14200000000
						1338	29942	697.36	46.635	FVEGLPINDFSR	sp|P14152	P14152	Malate dehydrogenase, cytoplasmic OS=Mus musculus GN=Mdh1 PE=1 SV=3	Mdh1	Mdh1_FVEGL	2	TRUE	FALSE	0.0106399	62693750000	57287073500	73950000000	54750000000	64800000000	TRUE	Yes	TRUE	Yes	Yes	12.273	11.8405	16	59400000000	50348294000	51600000000	67800000000	50200000000	58500000000	55900000000	54400000000	80800000000	84800000000	66100000000	64100000000	70700000000	63400000000	66200000000	58900000000	59400000000
						276	20398	617.364	51.1304	IFGVTTLDIVR	sp|P08249	P08249	Malate dehydrogenase, mitochondrial OS=Mus musculus GN=Mdh2 PE=1 SV=3	Mdh2	Mdh2_IFGVT	17	TRUE	FALSE	0.000136129	1020000000000	777069490000	1230000000000	768500000000	1315000000000	TRUE	Yes	TRUE	Yes	No	6.31264	5.03612	16	846000000000	684277960000	657000000000	921000000000	704000000000	784000000000	763000000000	823000000000	1270000000000	1400000000000	1250000000000	1000000000000	1520000000000	1420000000000	1280000000000	1040000000000	930000000000
						1358	22283	641.642	47.3996	NTLIQFEDFGNHNAFR	sp|Q99KE1	Q99KE1	NAD-dependent malic enzyme, mitochondrial OS=Mus musculus GN=Me2 PE=2 SV=1	Me2	Me2_NTLIQ	14	TRUE	FALSE	0.200514	63300000000	67963340750	61175000000	57050000000	66900000000	FALSE	Yes	TRUE	No	No	10.8941	7.64337	16	73500000000	57653363000	62200000000	78500000000	47500000000	60500000000	58600000000	61600000000	63400000000	64100000000	58700000000	58500000000	74800000000	69400000000	69200000000	54200000000	64400000000
						1170	42059	824.1	56.7973	MLAAPINPSDINMIQGNYGLLPK	sp|Q9DCS3	Q9DCS3	Trans-2-enoyl-CoA reductase, mitochondrial OS=Mus musculus GN=Mecr PE=1 SV=2	Mecr	Mecr_MLAAP	8	TRUE	FALSE	0.120937	44662500000	39184060500	50950000000	40475000000	48050000000	TRUE	Yes	TRUE	No	No	43.4412	8.40846	16	33400000000	39836242000	33300000000	50200000000	34800000000	43900000000	36800000000	46400000000	57300000000	60500000000	44400000000	41600000000	55800000000	50000000000	46800000000	39600000000	40800000000
						961	45995	854.732	58.3964	LQEFQNFEQTFEECISQSAVK	sp|Q811U4	Q811U4	Mitofusin-1 OS=Mus musculus GN=Mfn1 PE=1 SV=3	Mfn1	Mfn1_LQEFQ	3	TRUE	FALSE	0.180695	18300000000	16716312325	16525000000	18950000000	21100000000	TRUE	Yes	TRUE	No	No	7.89668	8.85109	16	19400000000	13665249300	14000000000	19800000000	15800000000	19900000000	19200000000	20900000000	20000000000	17100000000	13400000000	15600000000	26500000000	20000000000	20400000000	17500000000	15500000000
						2340	49113	925.481	57.154	VATGQELSDNLLDTVFK	sp|Q8CD10	Q8CD10	Calcium uptake protein 2, mitochondrial OS=Mus musculus GN=Micu2 PE=1 SV=2	Micu2	Micu2_VATGQ	3	TRUE	FALSE	0.151792	25781250000	24721174650	27175000000	22825000000	28400000000	TRUE	Yes	TRUE	No	No	13.1792	8.15581	16	27800000000	22684698600	18900000000	29500000000	19000000000	23200000000	23900000000	25200000000	26300000000	30500000000	26300000000	25600000000	31200000000	28900000000	29500000000	24000000000	22400000000
						618	105102	769.384	63.6291	DYLMSTHFWGPVANWGLPIAAINDMKK	sp|P63030	P63030	Mitochondrial pyruvate carrier 1 OS=Mus musculus GN=Mpc1 PE=1 SV=1	Mpc1	Mpc1_DYLMS	3	TRUE	FALSE	0.0375756	17818750000	16111614275	23025000000	13750000000	18400000000	TRUE	Yes	TRUE	No	No	20.5351	15.4114	16	14600000000	17546457100	14600000000	17700000000	11800000000	14300000000	13300000000	15600000000	32500000000	22800000000	19100000000	17700000000	17000000000	15900000000	26600000000	14100000000	17100000000
				2		1704	25982	663.99	44.0511	SHSEPAEFSAQLDPSFIK	sp|Q99J99, sp|Q99J99	Q99J99	3-mercaptopyruvate sulfurtransferase OS=Mus musculus GN=Mpst PE=1 SV=3	Mpst	Mpst_SHSEP	5	TRUE	TRUE	1.64e-05	91681250000	83294299750	116750000000	65800000000	100875000000	TRUE	Yes	TRUE	No	No	7.98075	9.1789	16	86500000000	77877199000	77100000000	91700000000	58000000000	71000000000	64200000000	70000000000	127000000000	123000000000	111000000000	106000000000	110000000000	98800000000	110000000000	84700000000	91200000000
						2926	35645	762.755	55.9599	YLLQHQPVQLTSLLDQYVK	sp|Q3TBW2	Q3TBW2	39S ribosomal protein L10, mitochondrial OS=Mus musculus GN=Mrpl10 PE=2 SV=2	Mrpl10	Mrpl10_YLLQH	3	TRUE	FALSE	0.000265924	67606250000	56083013500	76950000000	52225000000	85175000000	TRUE	Yes	TRUE	No	No	15.1273	8.18651	16	64400000000	50032054000	46200000000	63700000000	43200000000	55900000000	55700000000	54100000000	78200000000	86300000000	71100000000	72200000000	93800000000	80700000000	91600000000	74600000000	61800000000
						2387	42247	821.476	47.772	AGQAIPGPPLGPILGQR	sp|Q9CQF0	Q9CQF0	39S ribosomal protein L11, mitochondrial OS=Mus musculus GN=Mrpl11 PE=2 SV=1	Mrpl11	Mrpl11_AGQAI	2	TRUE	FALSE	0.0224955	63393750000	53115247250	69025000000	54900000000	76525000000	TRUE	Yes	TRUE	No	No	14.1765	13.2594	16	55100000000	46760989000	46800000000	63800000000	46600000000	57800000000	52100000000	63100000000	77300000000	72100000000	65500000000	61200000000	92000000000	85300000000	74400000000	54400000000	61600000000
						1122	15925	578.335	36.6062	LVESLPQEIK	sp|Q9DB15	Q9DB15	39S ribosomal protein L12, mitochondrial OS=Mus musculus GN=Mrpl12 PE=1 SV=2	Mrpl12	Mrpl12_LVESL	7	TRUE	FALSE	0.00795965	85237500000	73445543500	86200000000	78700000000	102600000000	TRUE	Yes	TRUE	No	No	13.7646	11.7373	16	83300000000	70582174000	68000000000	71900000000	77800000000	84600000000	66700000000	85700000000	87500000000	88500000000	90200000000	78600000000	122000000000	109000000000	95000000000	84400000000	84100000000
						2493	66618	487.788	50.5862	VLAIAQNFV	sp|Q9D1I6	Q9D1I6	39S ribosomal protein L14, mitochondrial OS=Mus musculus GN=Mrpl14 PE=2 SV=1	Mrpl14	Mrpl14_VLAIA	4	TRUE	FALSE	0.0137122	15323125000	13701659650	17150000000	12192500000	18250000000	TRUE	Yes	TRUE	No	No	11.924	17.3	16	16800000000	10406638600	10800000000	16800000000	9470000000	12400000000	12900000000	14000000000	18400000000	16600000000	17300000000	16300000000	20200000000	16500000000	19600000000	16700000000	12200000000
						2697	229453	604.988	54.2693	FGYVLPDITKDELFR	sp|Q9CPR5	Q9CPR5	39S ribosomal protein L15, mitochondrial OS=Mus musculus GN=Mrpl15 PE=2 SV=1	Mrpl15	Mrpl15_FGYVL	3	TRUE	FALSE	0.00225894	26800000000	21041797125	29900000000	21225000000	34825000000	TRUE	Yes	TRUE	No	No	11.5175	11.2801	16	24800000000	18567188500	15200000000	25600000000	16800000000	25000000000	20900000000	22200000000	31300000000	34100000000	26600000000	27600000000	40000000000	37300000000	31900000000	30100000000	25400000000
						2751	56081	1069.18	45.3199	DALPEYSTFDVNMKPVPQEACQEVPVNK	sp|Q9D338	Q9D338	39S ribosomal protein L19, mitochondrial OS=Mus musculus GN=Mrpl19 PE=2 SV=1	Mrpl19	Mrpl19_DALPE	4	TRUE	FALSE	0.000318459	44862500000	36314580750	50450000000	38025000000	54650000000	TRUE	Yes	TRUE	No	No	37.9289	9.90719	16	37300000000	35058323000	34200000000	38700000000	34800000000	42000000000	33300000000	42000000000	56100000000	55400000000	49100000000	41200000000	60400000000	55400000000	54200000000	48600000000	38800000000
						1405	45623	874.97	49.8804	NYLEQIYNVPVAAVR	sp|O35972	O35972	39S ribosomal protein L23, mitochondrial OS=Mus musculus GN=Mrpl23 PE=2 SV=1	Mrpl23	Mrpl23_NYLEQ	4	TRUE	FALSE	0.0113852	38343750000	33263848450	41250000000	32375000000	46475000000	TRUE	Yes	TRUE	No	No	7.72252	13.4988	16	33300000000	31455393800	28700000000	39600000000	25800000000	39000000000	32700000000	32000000000	44400000000	47900000000	41400000000	31300000000	47800000000	48400000000	48000000000	41700000000	39100000000
						264	29818	705.979	44.9228	IFHVTDNAVIKPGTPLYAAHFRPGQYVDVTAK	sp|Q99N95, sp|Q99N95	Q99N95	39S ribosomal protein L3, mitochondrial OS=Mus musculus GN=Mrpl3 PE=2 SV=1	Mrpl3	Mrpl3_IFHVT	4	TRUE	FALSE	0.0151222	102863000000	86715714250	113525000000	88050000000	123150000000	TRUE	Yes	TRUE	No	No	17.2983	14.3862	16	91200000000	70362857000	80300000000	105000000000	81100000000	95800000000	86400000000	88900000000	132000000000	122000000000	99100000000	101000000000	128000000000	136000000000	138000000000	90600000000	104000000000
						2177	3806	443.265	57.1613	FAFLLFK	sp|Q8K2M0, sp|Q8K2M0	Q8K2M0	39S ribosomal protein L38, mitochondrial OS=Mus musculus GN=Mrpl38 PE=2 SV=2	Mrpl38	Mrpl38_FAFLL	3	TRUE	FALSE	0.00434011	11512500000	9105918150	12775000000	9020000000	15150000000	TRUE	Yes	TRUE	No	No	11.3441	12.6131	16	10500000000	7843672600	6980000000	11100000000	7520000000	8580000000	9880000000	10100000000	13100000000	15600000000	10800000000	11600000000	18800000000	16500000000	13700000000	11600000000	11100000000
						295	41946	814.438	52.0858	IGDFIDVSEGPLIPR	sp|Q9JKF7	Q9JKF7	39S ribosomal protein L39, mitochondrial OS=Mus musculus GN=Mrpl39 PE=2 SV=4	Mrpl39	Mrpl39_IGDFI	2	TRUE	TRUE	9.33e-05	46237500000	35617779325	51125000000	37625000000	60575000000	TRUE	Yes	TRUE	No	No	7.06266	2.55286	16	39300000000	31871117300	31000000000	40300000000	29700000000	42200000000	38000000000	40600000000	51500000000	54800000000	49500000000	48700000000	66800000000	60600000000	62700000000	52200000000	46300000000
						1785	52408	979.5	64.0721	SMLEAQQEALEELKLESAELYAEAIK	sp|Q9Z2Q5, sp|Q9Z2Q5	Q9Z2Q5	39S ribosomal protein L40, mitochondrial OS=Mus musculus GN=Mrpl40 PE=2 SV=2	Mrpl40	Mrpl40_SMLEA	3	TRUE	FALSE	0.0849854	20131250000	17696251525	22225000000	17350000000	23250000000	TRUE	Yes	TRUE	No	No	10.875	13.7957	16	21300000000	14585006100	13200000000	21700000000	14800000000	17100000000	19900000000	17600000000	22700000000	25300000000	19000000000	21900000000	27900000000	24300000000	23500000000	17300000000	19200000000
						955	24456	653.867	51.9045	LQETFSLDLLK	sp|Q9CY73, sp|Q9CY73	Q9CY73	39S ribosomal protein L44, mitochondrial OS=Mus musculus GN=Mrpl44 PE=2 SV=3	Mrpl44	Mrpl44_LQETF	2	TRUE	FALSE	0.000210354	17412500000	14418022075	19500000000	14025000000	21700000000	TRUE	Yes	TRUE	No	No	12.6382	8.79324	16	16800000000	12572088300	12200000000	16100000000	12200000000	13500000000	15300000000	15100000000	18900000000	20800000000	18100000000	20200000000	23100000000	22200000000	22600000000	18900000000	13900000000
						1402	49089	918.789	55.9523	EKLGDQDVWMLPQVEWQPGETLR	sp|Q9EQI8	Q9EQI8	39S ribosomal protein L46, mitochondrial OS=Mus musculus GN=Mrpl46 PE=2 SV=1	Mrpl46	Mrpl46_EKLGD	2	TRUE	FALSE	0.00973525	43537500000	37830171700	51000000000	35400000000	49925000000	TRUE	Yes	TRUE	No	No	16.8725	5.41197	16	39500000000	33620686800	34500000000	43700000000	28700000000	40100000000	33500000000	39300000000	59800000000	54800000000	44000000000	45400000000	56700000000	47000000000	56800000000	39200000000	38200000000
						814	285614	554.31	42.4143	LLAGLADGLGHAVPNSR	sp|Q8VDT9	Q8VDT9	39S ribosomal protein L50, mitochondrial OS=Mus musculus GN=Mrpl50 PE=2 SV=2	Mrpl50	Mrpl50_LLAGL	2	TRUE	FALSE	0.596043	100694000000	92167137000	108550000000	80875000000	121175000000	TRUE	Yes	TRUE	No	No	36.2851	19.6401	16	75500000000	44468548000	35700000000	213000000000	37900000000	173000000000	52700000000	59900000000	165000000000	97900000000	63300000000	108000000000	118000000000	73300000000	219000000000	74400000000	48700000000
						2469	43736	853.106	43.3779	VIDPVTGKPCAGTAYLESPLSEPR	sp|Q9CQE3	Q9CQE3	28S ribosomal protein S17, mitochondrial OS=Mus musculus GN=Mrps17 PE=2 SV=1	Mrps17	Mrps17_VIDPV	2	TRUE	FALSE	0.00562164	79356250000	70119431750	84325000000	71075000000	91900000000	TRUE	Yes	TRUE	No	No	14.0506	9.75043	16	72900000000	65077727000	64400000000	78100000000	65900000000	75600000000	71000000000	71800000000	86600000000	95100000000	77400000000	78200000000	103000000000	94400000000	94700000000	75500000000	76000000000
						2641	56136	1060.51	62.6339	DADFGTVHGAVSVTPPAPTLLSGEPWYPWYSWQQPPER	sp|Q99N84	Q99N84	28S ribosomal protein S18b, mitochondrial OS=Mus musculus GN=Mrps18b PE=2 SV=1	Mrps18b	Mrps18b_DADFG	3	TRUE	FALSE	0.00738453	55756250000	50398775500	57050000000	46550000000	69025000000	FALSE	Yes	TRUE	No	No	13.4417	12.1654	16	52200000000	46095102000	46000000000	57300000000	39000000000	48700000000	44900000000	53600000000	65700000000	60400000000	53000000000	49100000000	76900000000	73600000000	71400000000	54200000000	52000000000
						1980	42324	821.966	55.294	GGLLTNAQLLFGPSVR	sp|Q924T2	Q924T2	28S ribosomal protein S2, mitochondrial OS=Mus musculus GN=Mrps2 PE=2 SV=1	Mrps2	Mrps2_GGLLT	3	TRUE	FALSE	0.00234858	15620625000	11908118175	17000000000	11850000000	21725000000	TRUE	Yes	TRUE	No	No	14.9246	8.4608	16	15500000000	10502472700	8630000000	13000000000	11300000000	13700000000	11300000000	11100000000	13100000000	21200000000	17400000000	16300000000	25900000000	25000000000	16800000000	19200000000	12700000000
						370	29788	709.398	44.8992	ILTTDGLTEVISR	sp|P58059, sp|P58059	P58059	28S ribosomal protein S21, mitochondrial OS=Mus musculus GN=Mrps21 PE=2 SV=1	Mrps21	Mrps21_ILTTD	2	TRUE	FALSE	0.00369937	82100000000	64698230250	93675000000	64325000000	105500000000	TRUE	Yes	TRUE	No	No	14.7942	11.8926	16	72900000000	51592921000	52300000000	82000000000	55700000000	74100000000	65000000000	62500000000	95600000000	102000000000	88600000000	88500000000	119000000000	114000000000	117000000000	72000000000	86600000000
						2972	11817	542.276	43.6621	YVFTDISYNIPHR	sp|Q9CXW2	Q9CXW2	28S ribosomal protein S22, mitochondrial OS=Mus musculus GN=Mrps22 PE=2 SV=1	Mrps22	Mrps22_YVFTD	5	TRUE	FALSE	0.00278658	54112500000	45669842500	58350000000	44325000000	68100000000	TRUE	Yes	TRUE	No	No	15.2836	8.39698	16	50400000000	39479370000	41200000000	51600000000	38400000000	45700000000	45200000000	48000000000	59800000000	65900000000	55300000000	52400000000	82700000000	67600000000	70700000000	51400000000	54300000000
						2623	19222	606.808	51.0303	AFDLFNPNFK	sp|Q8VE22, sp|Q8VE22, sp|Q8VE22	Q8VE22	28S ribosomal protein S23, mitochondrial OS=Mus musculus GN=Mrps23 PE=2 SV=1	Mrps23	Mrps23_AFDLF	2	TRUE	FALSE	0.00427396	31500000000	25954152450	34475000000	25900000000	39675000000	TRUE	Yes	TRUE	No	No	7.747	3.18829	16	28300000000	21416609800	22700000000	31400000000	25400000000	26200000000	23800000000	28200000000	35600000000	40800000000	34000000000	27500000000	46900000000	41400000000	39400000000	31000000000	28500000000
						2967	44236	849.462	69.4597	FLGGTTDTTILEADAVLLGLQEIR	sp|Q9CY16	Q9CY16	28S ribosomal protein S28, mitochondrial OS=Mus musculus GN=Mrps28 PE=1 SV=1	Mrps28	Mrps28_FLGGT	3	TRUE	FALSE	0.0129776	16600625000	13294016150	17000000000	14050000000	22050000000	TRUE	Yes	TRUE	No	No	9.08393	14.3463	16	15600000000	11166064600	9910000000	16500000000	11500000000	13100000000	18200000000	13400000000	15700000000	18700000000	16200000000	17400000000	27100000000	24900000000	19300000000	16900000000	16700000000
						2106	34175	741.752	64.3632	TLVNLLAPLNPVLSTAALDCK	sp|Q9D0G0	Q9D0G0	28S ribosomal protein S30, mitochondrial OS=Mus musculus GN=Mrps30 PE=2 SV=1	Mrps30	Mrps30_TLVNL	5	TRUE	FALSE	0.0299153	23800000000	19435108475	26150000000	19900000000	29725000000	FALSE	Yes	TRUE	No	No	14.5711	17.0096	16	26500000000	16740433900	13100000000	21400000000	18000000000	18400000000	22500000000	20700000000	23700000000	29600000000	24600000000	26700000000	37100000000	34000000000	25400000000	22400000000	19700000000
						1243	39793	797.741	70.1585	NEFLSPELVAAASAVADSLPFDK	sp|Q61733	Q61733	28S ribosomal protein S31, mitochondrial OS=Mus musculus GN=Mrps31 PE=2 SV=1	Mrps31	Mrps31_NEFLS	5	TRUE	FALSE	0.00279243	44400000000	34751400750	49600000000	38750000000	54600000000	TRUE	Yes	TRUE	No	No	12.56	13.689	16	40200000000	35305603000	27300000000	36200000000	32300000000	34700000000	46600000000	41400000000	51800000000	52200000000	45600000000	48800000000	65300000000	55900000000	53300000000	43900000000	38500000000
						867	1962	413.779	41.5122	LLQLLAR	sp|Q9JIK9	Q9JIK9	28S ribosomal protein S34, mitochondrial OS=Mus musculus GN=Mrps34 PE=2 SV=1	Mrps34	Mrps34_LLQLL	5	TRUE	FALSE	0.00200435	24900000000	21999887350	25625000000	21750000000	30325000000	FALSE	Yes	TRUE	No	No	15.3339	4.26334	16	22600000000	19999549400	19900000000	25500000000	18000000000	22500000000	21300000000	25200000000	25200000000	27900000000	25600000000	23800000000	29600000000	33200000000	30900000000	27600000000	20500000000
						1852	43793	846.429	57.9733	SSSENSVLQTLLQMR	sp|Q8BJZ4	Q8BJZ4	28S ribosomal protein S35, mitochondrial OS=Mus musculus GN=Mrps35 PE=2 SV=2	Mrps35	Mrps35_SSSEN	5	TRUE	FALSE	0.508477	65000000000	64592182000	68075000000	59275000000	67950000000	TRUE	Yes	TRUE	No	No	18.7081	10.4263	16	67400000000	57268728000	56900000000	76800000000	46400000000	65600000000	56500000000	68600000000	77700000000	70500000000	62800000000	61300000000	78200000000	67500000000	71800000000	54300000000	65500000000
						1595	19176	603.631	33.8182	RKPMSQEEMEFIQR	sp|Q9CQX8	Q9CQX8	28S ribosomal protein S36, mitochondrial OS=Mus musculus GN=Mrps36 PE=2 SV=1	Mrps36	Mrps36_RKPMS	3	TRUE	FALSE	0.24216	30193750000	28493488575	29975000000	26375000000	35925000000	TRUE	Yes	TRUE	No	No	32.3062	11.4626	16	29800000000	30873954300	28100000000	25200000000	26800000000	35100000000	14100000000	29500000000	30400000000	29400000000	35400000000	24700000000	41700000000	37200000000	36300000000	28500000000	28800000000
						729	47303	882.955	40.6784	AAAATETSSVFADPVISK	sp|Q80X85	Q80X85	28S ribosomal protein S7, mitochondrial OS=Mus musculus GN=Mrps7 PE=2 SV=1	Mrps7	Mrps7_AAAAT	5	TRUE	FALSE	0.00105696	46556250000	41145225000	49525000000	40600000000	54950000000	TRUE	Yes	TRUE	No	No	13.3867	8.24517	16	40100000000	41680900000	40300000000	42500000000	35300000000	41500000000	40200000000	45400000000	54000000000	50200000000	51500000000	42400000000	60700000000	52200000000	57900000000	49000000000	49700000000
						855	50834	929.97	47.5003	LLTLPCGPAEEEFVQR	sp|Q9D7N3	Q9D7N3	28S ribosomal protein S9, mitochondrial OS=Mus musculus GN=Mrps9 PE=2 SV=3	Mrps9	Mrps9_LLTLP	5	TRUE	FALSE	0.0199364	106544000000	99272934750	97775000000	89650000000	139500000000	TRUE	Yes	TRUE	No	No	29.3423	37.7833	16	90700000000	110091739000	89300000000	107000000000	120000000000	76700000000	74100000000	87800000000	88200000000	108000000000	97500000000	97400000000	162000000000	168000000000	126000000000	102000000000	132000000000
						2515	41651	818.751	38.0532	VLQYYQESEKPEELGSVTVQK	sp|Q791V5	Q791V5	Mitochondrial carrier homolog 2 OS=Mus musculus GN=Mtch2 PE=1 SV=1	Mtch2	Mtch2_VLQYY	7	TRUE	FALSE	0.00154261	155000000000	149352468750	157500000000	129500000000	182750000000	TRUE	Yes	TRUE	No	No	9.48949	7.95228	16	174000000000	142409875000	137000000000	144000000000	127000000000	136000000000	115000000000	140000000000	143000000000	165000000000	168000000000	154000000000	206000000000	186000000000	171000000000	168000000000	157000000000
						2974	42526	815.455	42.7249	YVVVTGITPTPLGEGK	sp|Q922D8	Q922D8	C-1-tetrahydrofolate synthase, cytoplasmic OS=Mus musculus GN=Mthfd1 PE=1 SV=4	Mthfd1	Mthfd1_YVVVT	5	TRUE	FALSE	0.0268315	56431250000	46232386750	54650000000	59175000000	65675000000	TRUE	Yes	TRUE	No	No	10.3429	12.9271	16	50000000000	50329547000	34900000000	49700000000	51500000000	65900000000	53400000000	65900000000	55600000000	60200000000	51100000000	51700000000	74900000000	69800000000	66200000000	51800000000	57600000000
						286	45353	869.974	59.2342	FQFLYDVQLPIVEK	sp|Q3V3R1	Q3V3R1	Monofunctional C1-tetrahydrofolate synthase, mitochondrial OS=Mus musculus GN=Mthfd1l PE=1 SV=2	Mthfd1l	Mthfd1l_FQFLY	28	TRUE	FALSE	0.000761123	182000000000	143082831750	227250000000	135250000000	221000000000	TRUE	Yes	TRUE	No	No	11.6731	9.51651	16	151000000000	124331327000	116000000000	181000000000	106000000000	150000000000	137000000000	148000000000	231000000000	263000000000	205000000000	210000000000	259000000000	232000000000	220000000000	173000000000	178000000000
						1417	22300	629.306	44.4892	NYSNLLAFCR	sp|O88441	O88441	Metaxin-2 OS=Mus musculus GN=Mtx2 PE=1 SV=1	Mtx2	Mtx2_NYSNL	5	TRUE	TRUE	4.25e-05	30181250000	22293672650	36300000000	22975000000	39150000000	TRUE	Yes	TRUE	No	No	10.184	11.1396	16	22600000000	20874690600	19300000000	26400000000	20400000000	24000000000	22300000000	25200000000	38800000000	39200000000	32600000000	34600000000	45200000000	42500000000	38600000000	30300000000	29700000000
						1884	70787	594.06	38.9957	EVAQQAVDADVHAVGVSTLAAGHK	sp|P16332	P16332	Methylmalonyl-CoA mutase, mitochondrial OS=Mus musculus GN=Mut PE=1 SV=2	Mut	Mut_EVAQQ	7	TRUE	TRUE	4.13e-08	54500000000	37165035000	68600000000	34200000000	77925000000	FALSE	Yes	TRUE	No	No	8.494	11.9431	16	34000000000	34360140000	36400000000	43900000000	30100000000	36900000000	33700000000	36100000000	70800000000	69300000000	68500000000	65800000000	83400000000	84800000000	77600000000	65900000000	56800000000
						2292	7835	497.947	45.3434	VAAQAVEDVLHIAR	sp|Q8C5H8-4, sp|Q8C5H8-4, sp|Q8C5H8-4, sp|Q8C5H8-4	Q8C5H8	Isoform 4 of NAD kinase 2, mitochondrial OS=Mus musculus GN=Nadk2	Nadk2	Nadk2_VAAQA	2	TRUE	TRUE	1.81e-06	30268750000	19345102400	40500000000	18775000000	42450000000	TRUE	Yes	TRUE	No	No	13.513	14.5432	16	20700000000	17280409600	16900000000	22500000000	16700000000	21900000000	18800000000	17700000000	47500000000	42100000000	39800000000	32600000000	51000000000	42700000000	41300000000	34800000000	32300000000
						880	290262	844.938	47.5324	LMTDTINEPILLCR	sp|Q8BP47	Q8BP47	Asparagine--tRNA ligase, cytoplasmic OS=Mus musculus GN=Nars PE=2 SV=2	Nars	Nars_LMTDT	4	TRUE	FALSE	0.771511	48306250000	46886641750	47625000000	47850000000	50875000000	TRUE	Yes	TRUE	No	No	23.8863	8.41051	16	44700000000	46546567000	44600000000	51700000000	42500000000	49800000000	48200000000	50900000000	54200000000	49500000000	42300000000	44500000000	58300000000	55900000000	47300000000	42000000000	48500000000
						2007	48950	924.824	56.6362	TEVLNYTTIPVYLPEITIGAHQGSR	sp|Q99LC3	Q99LC3	NADH dehydrogenase [ubiquinone] 1 alpha subcomplex subunit 10, mitochondrial OS=Mus musculus GN=Nduf	Nduf	Nduf_TEVLN	9	TRUE	FALSE	0.00570849	85668750000	79382775000	99200000000	66600000000	97500000000	TRUE	Yes	TRUE	Yes	No	7.46566	4.32309	16	91200000000	67531100000	65300000000	93500000000	54300000000	68000000000	71800000000	72300000000	96600000000	116000000000	93200000000	91000000000	113000000000	96600000000	97600000000	82800000000	80300000000
						1882	22392	639.692	57.3219	SVFPEAIIIRPSDIFGR	sp|Q9DC69	Q9DC69	NADH dehydrogenase [ubiquinone] 1 alpha subcomplex subunit 9, mitochondrial OS=Mus musculus GN=Ndufa	Ndufa	Ndufa_SVFPE	10	TRUE	FALSE	0.0144176	74587500000	66464582750	84275000000	57800000000	89800000000	TRUE	Yes	TRUE	Yes	No	13.8349	8.22246	16	85600000000	57758331000	50900000000	71600000000	52600000000	51200000000	70200000000	57200000000	68600000000	104000000000	75400000000	89100000000	105000000000	95900000000	81300000000	77000000000	75400000000
						1354	28224	691.647	51.0162	NTFWDVDGSMVPPEWHR	sp|Q7TMF3	Q7TMF3	NADH dehydrogenase [ubiquinone] 1 alpha subcomplex subunit 12 OS=Mus musculus GN=Ndufa12 PE=2 SV=2	Ndufa12	Ndufa12_NTFWD	3	TRUE	FALSE	0.00178276	36100000000	31389061250	42575000000	28450000000	41975000000	FALSE	Yes	TRUE	Yes	No	18.1275	2.99941	16	30900000000	30156245000	27400000000	37100000000	28700000000	31200000000	23800000000	30100000000	42300000000	47100000000	44100000000	36800000000	50200000000	45600000000	37100000000	35000000000	31100000000
						1708	25927	659.832	40.8514	ENLEEEAIIMK	sp|Q9ERS2	Q9ERS2	NADH dehydrogenase [ubiquinone] 1 alpha subcomplex subunit 13 OS=Mus musculus GN=Ndufa13 PE=1 SV=3	Ndufa13	Ndufa13_ENLEE	5	TRUE	FALSE	0.0173939	119000000000	111169202250	134500000000	107450000000	122500000000	FALSE	Yes	TRUE	Yes	No	29.2424	6.36173	16	108000000000	108676809000	102000000000	126000000000	96800000000	111000000000	107000000000	115000000000	147000000000	142000000000	133000000000	116000000000	135000000000	126000000000	119000000000	110000000000	109000000000
						625	31592	716.865	51.229	LALFNPDVSWDR	sp|Q62425	Q62425	NADH dehydrogenase [ubiquinone] 1 alpha subcomplex subunit 4 OS=Mus musculus GN=Ndufa4 PE=1 SV=2	Ndufa4	Ndufa4_LALFN	4	TRUE	FALSE	0.00929876	195113000000	138953340750	231000000000	145000000000	265500000000	TRUE	Yes	TRUE	Yes	Yes	14.3005	6.0277	16	178000000000	121013363000	98800000000	158000000000	145000000000	156000000000	125000000000	154000000000	142000000000	274000000000	272000000000	236000000000	335000000000	329000000000	205000000000	193000000000	180000000000
						1437	4613	458.507	31.4902	ARPEPNPVIEGDLKPAK	sp|Q9DCJ5	Q9DCJ5	NADH dehydrogenase [ubiquinone] 1 alpha subcomplex subunit 8 OS=Mus musculus GN=Ndufa8 PE=1 SV=3	Ndufa8	Ndufa8_ARPEP	6	TRUE	FALSE	0.00285089	140000000000	132152973500	166750000000	117400000000	142000000000	TRUE	Yes	TRUE	Yes	No	8.92193	7.58971	16	147000000000	131611894000	117000000000	133000000000	95600000000	123000000000	116000000000	135000000000	169000000000	171000000000	164000000000	163000000000	142000000000	165000000000	130000000000	131000000000	141000000000
						1542	48916	907.07	37.4566	QREPTMQWQEDPEPEDENVYAK	sp|O09111	O09111	NADH dehydrogenase [ubiquinone] 1 beta subcomplex subunit 11, mitochondrial OS=Mus musculus GN=Ndufb	Ndufb	Ndufb_QREPT	3	TRUE	FALSE	0.0190964	93706250000	86798657000	104525000000	82050000000	101450000000	TRUE	Yes	TRUE	Yes	No	33.5858	4.60221	16	88700000000	82294628000	82100000000	94100000000	78700000000	96500000000	63700000000	89300000000	107000000000	107000000000	106000000000	98100000000	115000000000	103000000000	93200000000	94600000000	85300000000
						2912	48875	911.133	49.0947	YKPAPLATLPSTLDPAEYDVSPETR	sp|Q9CQC7	Q9CQC7	NADH dehydrogenase [ubiquinone] 1 beta subcomplex subunit 4 OS=Mus musculus GN=Ndufb4 PE=1 SV=3	Ndufb4	Ndufb4_YKPAP	2	TRUE	FALSE	0.00125614	147000000000	134346662500	169000000000	115250000000	167500000000	FALSE	Yes	TRUE	Yes	Yes	15.0132	7.80369	16	151000000000	117386650000	119000000000	150000000000	103000000000	124000000000	111000000000	123000000000	168000000000	195000000000	171000000000	142000000000	174000000000	183000000000	166000000000	147000000000	134000000000
						272	26630	662.352	54.9746	IFPGDTILETGEVIPPMR	sp|Q3UIU2, sp|Q3UIU2	Q3UIU2	NADH dehydrogenase [ubiquinone] 1 beta subcomplex subunit 6 OS=Mus musculus GN=Ndufb6 PE=1 SV=3	Ndufb6	Ndufb6_IFPGD	2	TRUE	FALSE	0.235225	94100000000	85737296000	101975000000	87600000000	101100000000	TRUE	Yes	TRUE	Yes	Yes	17.2894	8.88144	16	98800000000	77249184000	67700000000	99200000000	72300000000	94700000000	84600000000	98800000000	111000000000	120000000000	91800000000	85100000000	113000000000	97300000000	101000000000	93100000000	84200000000
						2929	153978	1001.16	58.4458	YLWDASVEPDPEKIPSFPPDLGFPER	sp|Q9CR61	Q9CR61	NADH dehydrogenase [ubiquinone] 1 beta subcomplex subunit 7 OS=Mus musculus GN=Ndufb7 PE=1 SV=3	Ndufb7	Ndufb7_YLWDA	3	TRUE	FALSE	0.150581	121988000000	120164129750	139000000000	108600000000	120200000000	TRUE	Yes	TRUE	Yes	No	12.537	12.0723	16	142000000000	108056519000	93600000000	137000000000	90400000000	108000000000	115000000000	121000000000	143000000000	152000000000	130000000000	131000000000	138000000000	118000000000	126000000000	98800000000	118000000000
						1588	33651	736.861	39.9674	QYPYNNLYLER	sp|Q9D6J5	Q9D6J5	NADH dehydrogenase [ubiquinone] 1 beta subcomplex subunit 8, mitochondrial OS=Mus musculus GN=Ndufb8	Ndufb8	Ndufb8_QYPYN	6	TRUE	FALSE	0.0325867	110131000000	108384271250	120250000000	95650000000	116125000000	FALSE	Yes	TRUE	Yes	Yes	12.7861	9.5997	16	100000000000	102537085000	109000000000	122000000000	90400000000	104000000000	84200000000	104000000000	127000000000	120000000000	122000000000	112000000000	134000000000	114000000000	120000000000	96500000000	104000000000
						2559	20556	615.947	46.6339	VPEWCLDYWHPSEK	sp|Q9CQJ8	Q9CQJ8	NADH dehydrogenase [ubiquinone] 1 beta subcomplex subunit 9 OS=Mus musculus GN=Ndufb9 PE=1 SV=3	Ndufb9	Ndufb9_VPEWC	3	TRUE	FALSE	0.0142987	139000000000	138841453000	158250000000	115200000000	145000000000	TRUE	Yes	TRUE	Yes	Yes	15.9008	8.35064	16	137000000000	119365812000	130000000000	169000000000	99800000000	123000000000	108000000000	130000000000	172000000000	170000000000	145000000000	146000000000	161000000000	138000000000	151000000000	130000000000	139000000000
						2282	9565	524.612	45.4272	TYAEILEPFHPVR	sp|Q9CQ54	Q9CQ54	NADH dehydrogenase [ubiquinone] 1 subunit C2 OS=Mus musculus GN=Ndufc2 PE=1 SV=1	Ndufc2	Ndufc2_TYAEI	3	TRUE	FALSE	0.149554	139000000000	132931354500	152500000000	121500000000	149000000000	FALSE	Yes	TRUE	Yes	No	13.3302	9.71116	16	145000000000	112725418000	127000000000	147000000000	102000000000	135000000000	120000000000	129000000000	188000000000	158000000000	143000000000	121000000000	164000000000	149000000000	159000000000	124000000000	137000000000
						235	27823	691.056	43.8817	IASQVAALDLGYKPGVEAIR	sp|Q91VD9	Q91VD9	NADH-ubiquinone oxidoreductase 75 kDa subunit, mitochondrial OS=Mus musculus GN=Ndufs1 PE=1 SV=2	Ndufs1	Ndufs1_IASQV	20	TRUE	TRUE	3.04e-05	114756000000	92006102500	135500000000	78275000000	153250000000	FALSE	Yes	TRUE	Yes	No	10.0402	10.6212	16	112000000000	81024410000	75800000000	99200000000	73100000000	85500000000	75700000000	78800000000	125000000000	152000000000	134000000000	131000000000	175000000000	173000000000	138000000000	127000000000	115000000000
						2022	13064	558.543	39.6194	AVTNMTLNFGPQHPAAHGVLR	sp|Q91WD5	Q91WD5	NADH dehydrogenase [ubiquinone] iron-sulfur protein 2, mitochondrial OS=Mus musculus GN=Ndufs2 PE=1	Ndufs2	Ndufs2_AVTNM	12	TRUE	FALSE	0.000182347	86718750000	75727910750	98775000000	67425000000	104950000000	TRUE	Yes	TRUE	Yes	No	16.5267	7.16299	16	69900000000	72911643000	71500000000	88600000000	63100000000	73200000000	57400000000	76000000000	96600000000	108000000000	103000000000	87500000000	114000000000	111000000000	102000000000	92800000000	83900000000
						372	9596	517.926	41.7708	ILTDYGFEGHPFR	sp|Q9DCT2	Q9DCT2	NADH dehydrogenase [ubiquinone] iron-sulfur protein 3, mitochondrial OS=Mus musculus GN=Ndufs3 PE=1	Ndufs3	Ndufs3_ILTDY	7	TRUE	FALSE	0.0114398	85593750000	77586911250	98025000000	72225000000	94550000000	TRUE	Yes	TRUE	Yes	No	16.9738	9.42318	16	86400000000	70447645000	64300000000	89200000000	60900000000	73400000000	74900000000	79700000000	92200000000	107000000000	100000000000	92900000000	113000000000	96700000000	83400000000	85100000000	87100000000
						651	13034	555.974	44.5458	LDITTLTGVPEEHIK	sp|Q9CXZ1, sp|Q9CXZ1	Q9CXZ1	NADH dehydrogenase [ubiquinone] iron-sulfur protein 4, mitochondrial OS=Mus musculus GN=Ndufs4 PE=1	Ndufs4	Ndufs4_LDITT	2	TRUE	FALSE	0.010191	124231000000	108771795250	121750000000	116000000000	150500000000	TRUE	Yes	TRUE	Yes	Yes	16.649	14.3745	16	118000000000	108387181000	90700000000	118000000000	114000000000	118000000000	119000000000	113000000000	114000000000	130000000000	114000000000	129000000000	186000000000	156000000000	131000000000	129000000000	123000000000
	21					2745	1444	408.227	31.5057	VYINLDKETK	sp|P52503	P52503	NADH dehydrogenase [ubiquinone] iron-sulfur protein 6, mitochondrial OS=Mus musculus GN=Ndufs6 PE=1	Ndufs6	Ndufs6_VYINL	5	TRUE	FALSE	0.0114756	53018750000	58437921000	58375000000	42800000000	52450000000	TRUE	Yes	TRUE	Yes	No	9.04152	8.55558	16	60900000000	55851684000	56000000000	61000000000	38200000000	44400000000	36400000000	52200000000	62800000000	59300000000	56500000000	54900000000	56600000000	63200000000	47500000000	42500000000	53300000000
						662	251347	557.795	46.5265	LDDLINWAR	sp|Q9DC70	Q9DC70	NADH dehydrogenase [ubiquinone] iron-sulfur protein 7, mitochondrial OS=Mus musculus GN=Ndufs7 PE=1	Ndufs7	Ndufs7_LDDLI	2	TRUE	FALSE	0.00465584	164313000000	145206958750	207000000000	129000000000	176000000000	TRUE	Yes	TRUE	Yes	Yes	14.7584	12.884	16	169000000000	115827835000	129000000000	167000000000	132000000000	120000000000	138000000000	126000000000	194000000000	247000000000	178000000000	209000000000	223000000000	176000000000	144000000000	161000000000	119000000000
						645	28169	681.341	44.2785	LCEAICPAQAITIEAEPR	sp|Q8K3J1	Q8K3J1	NADH dehydrogenase [ubiquinone] iron-sulfur protein 8, mitochondrial OS=Mus musculus GN=Ndufs8 PE=1	Ndufs8	Ndufs8_LCEAI	4	TRUE	FALSE	0.018047	97000000000	91141257750	108425000000	84125000000	104100000000	TRUE	Yes	TRUE	Yes	No	16.1402	12.1674	16	98900000000	85365031000	80400000000	99900000000	72400000000	90100000000	80500000000	93500000000	120000000000	113000000000	102000000000	98700000000	120000000000	97200000000	105000000000	94200000000	85600000000
						18	45350	872.138	59.6149	HAGGVTGGWDNLLAVIPGGSSTPLIPK	sp|Q91YT0, sp|Q91YT0	Q91YT0	NADH dehydrogenase [ubiquinone] flavoprotein 1, mitochondrial OS=Mus musculus GN=Ndufv1 PE=1 SV=1	Ndufv1	Ndufv1_HAGGV	12	TRUE	FALSE	0.00875338	193000000000	177172514500	218000000000	155000000000	220750000000	TRUE	Yes	TRUE	Yes	No	16.3399	9.63619	16	193000000000	155690058000	143000000000	217000000000	132000000000	172000000000	156000000000	160000000000	221000000000	245000000000	204000000000	202000000000	253000000000	231000000000	217000000000	182000000000	183000000000
						228	99747	638.825	44.1582	DSDSILETLQR	sp|Q9D6J6	Q9D6J6	NADH dehydrogenase [ubiquinone] flavoprotein 2, mitochondrial OS=Mus musculus GN=Ndufv2 PE=1 SV=2	Ndufv2	Ndufv2_DSDSI	5	TRUE	FALSE	0.00156568	77800000000	71395120250	83250000000	65250000000	91300000000	TRUE	Yes	TRUE	Yes	No	14.1339	10.8382	16	73900000000	72580481000	63300000000	75800000000	62600000000	73100000000	61300000000	64000000000	88500000000	89700000000	74700000000	80100000000	102000000000	98700000000	87600000000	76900000000	84600000000
	22			6		2595	39764	805.428	37.3561	VRVPTQPTSGPVPTTQIQEASAEHPPAVAPR	sp|Q8BK30, sp|Q8BK30	Q8BK30	NADH dehydrogenase [ubiquinone] flavoprotein 3, mitochondrial OS=Mus musculus GN=Ndufv3 PE=2 SV=1	Ndufv3	Ndufv3_VRVPT	4	TRUE	FALSE	0.000675112	75356250000	80395581000	89650000000	59925000000	71450000000	TRUE	Yes	TRUE	Yes	No	12.1216	10.5828	16	80500000000	75982324000	81400000000	83700000000	53000000000	65900000000	51900000000	68900000000	100000000000	85500000000	93900000000	79200000000	77300000000	71700000000	73800000000	63000000000	77800000000
						947	45407	876.436	39.3351	LQGSCTSCPSSIITLK	sp|Q9QZ23	Q9QZ23	NFU1 iron-sulfur cluster scaffold homolog, mitochondrial OS=Mus musculus GN=Nfu1 PE=1 SV=2	Nfu1	Nfu1_LQGSC	5	TRUE	FALSE	0.00253591	71081250000	60496040000	76950000000	59450000000	87425000000	TRUE	Yes	TRUE	No	No	14.8492	12.4968	16	51900000000	60984160000	62400000000	66700000000	50700000000	64600000000	53800000000	68700000000	82500000000	80100000000	79500000000	65700000000	104000000000	88900000000	84400000000	72400000000	68600000000
						13	45494	856.432	49.7474	GWDENVYYTVPLVR	sp|O55125	O55125	Protein NipSnap homolog 1 OS=Mus musculus GN=Nipsnap1 PE=1 SV=1	Nipsnap1	Nipsnap1_GWDEN	5	TRUE	TRUE	1.61e-08	46943750000	26934479350	63450000000	31875000000	65525000000	TRUE	Yes	TRUE	No	No	11.8577	12.933	16	27700000000	25337917400	24800000000	29900000000	29700000000	33100000000	30800000000	33900000000	63500000000	75400000000	61600000000	53300000000	71800000000	63500000000	66600000000	60200000000	48000000000
						1832	209442	872.449	57.4627	ESVSYLESQQNTFLIPTSFSPLK	sp|Q9CQE1	Q9CQE1	Protein NipSnap homolog 3B OS=Mus musculus GN=Nipsnap3b PE=2 SV=1	Nipsnap3b	Nipsnap3b_ESVSY	2	TRUE	FALSE	0.00506656	68931250000	58088536500	80925000000	57650000000	79050000000	TRUE	Yes	TRUE	No	No	13.4873	13.2062	16	64800000000	49154146000	51100000000	67300000000	56000000000	56500000000	58400000000	59700000000	83600000000	89500000000	79800000000	70800000000	91300000000	87200000000	79100000000	58600000000	75200000000
						1298	41961	820.764	60.9715	NLILKPGGSLDGMDMLQNFLQR	sp|Q91YP2	Q91YP2	Neurolysin, mitochondrial OS=Mus musculus GN=Nln PE=2 SV=1	Nln	Nln_NLILK	4	TRUE	FALSE	0.644065	56000000000	57830037500	53200000000	53125000000	59950000000	TRUE	Yes	TRUE	No	No	15.3138	12.6225	16	62600000000	53920150000	47200000000	67600000000	45600000000	60800000000	47700000000	58400000000	59200000000	64100000000	44700000000	44800000000	69500000000	60600000000	61900000000	47800000000	52500000000
						586	17327	589.956	35.9064	KTEQGPPSSEYIFER	sp|P29758	P29758	Ornithine aminotransferase, mitochondrial OS=Mus musculus GN=Oat PE=1 SV=1	Oat	Oat_KTEQG	19	TRUE	FALSE	0.00246606	249000000000	227277922500	272000000000	211750000000	285500000000	TRUE	Yes	TRUE	No	No	7.69389	7.64782	16	240000000000	211111690000	232000000000	226000000000	183000000000	239000000000	195000000000	230000000000	275000000000	280000000000	283000000000	250000000000	315000000000	273000000000	311000000000	243000000000	254000000000
						2383	35782	753.345	36.3781	FDSNVSGQSSFGTSPAADNIEK	sp|Q9CRD0	Q9CRD0	OCIA domain-containing protein 1 OS=Mus musculus GN=Ociad1 PE=1 SV=1	Ociad1	Ociad1_FDSNV	3	TRUE	TRUE	2.6e-06	37700000000	31213701250	44875000000	31650000000	42950000000	TRUE	Yes	TRUE	No	No	9.28859	7.15958	16	29700000000	29454805000	33500000000	32200000000	30400000000	35400000000	30900000000	29900000000	44600000000	45000000000	48400000000	41500000000	44000000000	41300000000	40900000000	45600000000	36200000000
						260	41903	830.471	67.4379	IEQLSPFPFDLLLK	sp|Q60597	Q60597	2-oxoglutarate dehydrogenase, mitochondrial OS=Mus musculus GN=Ogdh PE=1 SV=3	Ogdh	Ogdh_IEQLS	24	TRUE	FALSE	0.000129794	237000000000	210203004250	278500000000	158250000000	299000000000	TRUE	Yes	TRUE	Yes	Yes	7.97877	10.4453	16	232000000000	201812017000	164000000000	243000000000	127000000000	157000000000	174000000000	175000000000	293000000000	307000000000	262000000000	252000000000	347000000000	300000000000	300000000000	249000000000	211000000000
						1010	41765	817.408	39.939	EGCTVSPETISLNVK	sp|P58281-2	P58281	Isoform 2 of Dynamin-like 120 kDa protein, mitochondrial OS=Mus musculus GN=Opa1	Opa1	Opa1_EGCTV	8	TRUE	FALSE	0.000698615	65768750000	51597873500	77475000000	53675000000	80325000000	TRUE	Yes	TRUE	No	No	15.6025	15.3508	16	46000000000	53791494000	51700000000	54900000000	49800000000	60800000000	43100000000	61000000000	79300000000	79400000000	84800000000	66400000000	95800000000	85500000000	75500000000	64500000000	64900000000
						1267	31676	719.733	67.2433	NGLTLIELWEGLTVDDIKK	sp|Q9D0K2	Q9D0K2	Succinyl-CoA:3-ketoacid coenzyme A transferase 1, mitochondrial OS=Mus musculus GN=Oxct1 PE=1 SV=1	Oxct1	Oxct1_NGLTL	9	TRUE	FALSE	0.23881	153000000000	151420695750	171750000000	132750000000	154000000000	TRUE	Yes	TRUE	No	No	9.30812	12.9123	16	160000000000	136682783000	133000000000	176000000000	107000000000	123000000000	155000000000	146000000000	184000000000	209000000000	143000000000	151000000000	192000000000	142000000000	157000000000	125000000000	131000000000
	23			8		1596	24039	647.009	38.5948	RLEGEDSAQETPIGLVPK	sp|Q8BH04	Q8BH04	Phosphoenolpyruvate carboxykinase [GTP], mitochondrial OS=Mus musculus GN=Pck2 PE=2 SV=1	Pck2	Pck2_RLEGE	25	TRUE	TRUE	7.65e-05	169438000000	183574047250	184750000000	131250000000	178250000000	TRUE	Yes	TRUE	No	No	8.55012	8.9755	16	176000000000	173296189000	180000000000	205000000000	119000000000	143000000000	122000000000	141000000000	199000000000	193000000000	176000000000	171000000000	186000000000	176000000000	185000000000	166000000000	164000000000
		1		1		653	37535	782.409	47.8093	LDNASAFQGAVISPHYDSLLVK	tr|E9QPD7, tr|E9QPD7	E9QPD7	Pyruvate carboxylase OS=Mus musculus GN=Pcx PE=2 SV=1	Pcx	Pcx_LDNAS	20	TRUE	TRUE	1.97e-05	151613000000	122748132750	221250000000	110450000000	152000000000	TRUE	No	TRUE	No	No	12.3766	11.816	16	129000000000	110992531000	110000000000	141000000000	99800000000	112000000000	109000000000	121000000000	232000000000	234000000000	212000000000	207000000000	169000000000	165000000000	161000000000	113000000000	157000000000
						1808	31292	705.621	68.1889	SPGQTIQVVYVPSHLYHMVFELFK	sp|Q8BFP9	Q8BFP9	[Pyruvate dehydrogenase (acetyl-transferring)] kinase isozyme 1, mitochondrial OS=Mus musculus GN=Pd	Pd	Pd_SPGQT	2	TRUE	FALSE	0.011063	9679375000	7931659650	10485000000	8160000000	12140000000	TRUE	Yes	TRUE	Yes	No	18.2242	14.0068	16	10200000000	6326638600	6310000000	8890000000	6940000000	7850000000	8610000000	9240000000	11700000000	12000000000	8900000000	9340000000	13700000000	11500000000	13400000000	9960000000	9500000000
						916	31710	718.346	44.5415	LPCIFICENNR	sp|P35486	P35486	Pyruvate dehydrogenase E1 component subunit alpha, somatic form, mitochondrial OS=Mus musculus GN=Pd	Pd	Pd_LPCIF	10	TRUE	FALSE	0.0040728	240063000000	203966543250	277750000000	203250000000	275250000000	TRUE	Yes	TRUE	Yes	No	11.8391	8.50846	16	230000000000	179866173000	172000000000	234000000000	179000000000	219000000000	203000000000	212000000000	274000000000	304000000000	268000000000	265000000000	312000000000	306000000000	266000000000	217000000000	231000000000
						1173	45793	859.075	57.2272	MLCEQYYLVAPELEVEEFNAK	sp|Q922H2	Q922H2	[Pyruvate dehydrogenase (acetyl-transferring)] kinase isozyme 3, mitochondrial OS=Mus musculus GN=Pd	Pd	Pd_MLCEQ	6	TRUE	FALSE	0.00554416	29000000000	22811726850	35350000000	24800000000	33050000000	TRUE	Yes	TRUE	No	No	35.7714	10.6201	16	18500000000	23246907400	20000000000	29500000000	22200000000	24800000000	22900000000	29300000000	38100000000	41300000000	32200000000	29800000000	37400000000	35200000000	33700000000	25900000000	27800000000
	6					2567	77009	725.585	39.8176	GPNGASAGVAAQHSQCFAAWYGHCPGLK	sp|Q9D051	Q9D051	Pyruvate dehydrogenase E1 component subunit beta, mitochondrial OS=Mus musculus GN=Pdhb PE=1 SV=1	Pdhb	Pdhb_GPNGA	11	TRUE	FALSE	0.00491748	109000000000	80350104250	113275000000	118075000000	123500000000	TRUE	Yes	TRUE	Yes	No	15.2383	8.72554	16	74000000000	70900417000	79500000000	97000000000	95300000000	127000000000	118000000000	132000000000	128000000000	123000000000	109000000000	93100000000	147000000000	121000000000	125000000000	101000000000	101000000000
						2508	49041	922.486	46.0428	VLMPSLSPTMEQGNIVK	sp|Q8BKZ9	Q8BKZ9	Pyruvate dehydrogenase protein X component, mitochondrial OS=Mus musculus GN=Pdhx PE=2 SV=1	Pdhx	Pdhx_VLMPS	5	TRUE	FALSE	0.0117877	43900000000	36248675250	49400000000	38375000000	51475000000	TRUE	Yes	TRUE	Yes	No	28.8271	11.7448	16	36800000000	34894701000	28600000000	44700000000	37900000000	38100000000	35200000000	42300000000	56300000000	58700000000	43000000000	39600000000	57100000000	50300000000	53600000000	44900000000	45100000000
						1277	48825	928.019	56.8436	NITYLPAGQSVLLQLPQ	sp|P67778	P67778	Prohibitin OS=Mus musculus GN=Phb PE=1 SV=1	Phb	Phb_NITYL	17	TRUE	FALSE	0.00199385	484688000000	394891048250	520000000000	430500000000	593250000000	TRUE	Yes	TRUE	No	No	8.70711	7.4755	16	410000000000	348564193000	345000000000	476000000000	354000000000	461000000000	445000000000	462000000000	577000000000	555000000000	477000000000	471000000000	649000000000	588000000000	621000000000	515000000000	448000000000
						852	22139	630.378	43.7916	LLLGAGAVAYGVR	sp|O35129	O35129	Prohibitin-2 OS=Mus musculus GN=Phb2 PE=1 SV=1	Phb2	Phb2_LLLGA	13	TRUE	TRUE	2.91e-05	195000000000	140266213750	206250000000	163500000000	271500000000	TRUE	Yes	TRUE	No	No	8.31022	9.26221	16	155000000000	138064855000	113000000000	155000000000	159000000000	172000000000	158000000000	165000000000	192000000000	234000000000	210000000000	189000000000	289000000000	314000000000	264000000000	219000000000	206000000000
						866	54909	1023.19	60.089	LLPDHTYSVVSGGDPLCIPELTWEQLK	sp|Q8K411, sp|Q8K411, sp|Q8K411	Q8K411	Presequence protease, mitochondrial OS=Mus musculus GN=Pitrm1 PE=1 SV=1	Pitrm1	Pitrm1_LLPDH	19	TRUE	FALSE	0.122311	150188000000	171165320000	150750000000	143750000000	135000000000	FALSE	Yes	TRUE	No	No	19.5637	8.04271	16	192000000000	158661280000	138000000000	196000000000	133000000000	138000000000	150000000000	154000000000	158000000000	165000000000	148000000000	132000000000	155000000000	148000000000	128000000000	109000000000	140000000000
						1757	14427	571.308	39.6582	GDLGIEIPAEK	sp|P52480, sp|P52480	P52480	Pyruvate kinase PKM OS=Mus musculus GN=Pkm PE=1 SV=4	Pkm	Pkm_GDLGI	22	TRUE	FALSE	0.13855	166000000000	159393718000	150250000000	189750000000	165000000000	TRUE	Yes	TRUE	No	No	13.2819	12.7854	16	139000000000	164574872000	157000000000	177000000000	165000000000	203000000000	168000000000	223000000000	166000000000	147000000000	156000000000	132000000000	189000000000	185000000000	151000000000	135000000000	155000000000
						1139	47590	886.686	65.171	MAVQFELEDLNMRPDPEPLLTEMIHEAAFR	sp|Q9DC61	Q9DC61	Mitochondrial-processing peptidase subunit alpha OS=Mus musculus GN=Pmpca PE=1 SV=1	Pmpca	Pmpca_MAVQF	4	TRUE	FALSE	0.0293424	66062500000	53443588750	67850000000	58750000000	84200000000	TRUE	Yes	TRUE	No	No	34.8167	13.751	16	57100000000	46374355000	41400000000	68900000000	49400000000	65200000000	54800000000	65600000000	74500000000	84600000000	58900000000	53400000000	97400000000	88600000000	87300000000	63500000000	55200000000
						172	4728	458.496	38.0872	HVAGHYISPFHDIPLK	sp|Q91VM9, sp|Q91VM9	Q91VM9	Inorganic pyrophosphatase 2, mitochondrial OS=Mus musculus GN=Ppa2 PE=1 SV=1	Ppa2	Ppa2_HVAGH	3	TRUE	FALSE	0.414334	24693750000	24094407100	26625000000	24525000000	23525000000	TRUE	Yes	TRUE	No	No	17.6645	17.766	16	29900000000	20477628400	22400000000	23600000000	21700000000	25100000000	25100000000	26200000000	27500000000	26100000000	25000000000	27900000000	27600000000	23400000000	22200000000	20900000000	27100000000
						889	27847	692.591	48.2492	LNCQVIGASVDSHFCHLAWINTPK	sp|P35700	P35700	Peroxiredoxin-1 OS=Mus musculus GN=Prdx1 PE=1 SV=1	Prdx1	Prdx1_LNCQV	7	TRUE	FALSE	0.0297814	138000000000	118952031500	157500000000	129750000000	143750000000	TRUE	Yes	TRUE	No	No	12.7034	8.16829	16	123000000000	105808126000	108000000000	139000000000	117000000000	128000000000	132000000000	142000000000	173000000000	171000000000	139000000000	147000000000	161000000000	151000000000	148000000000	115000000000	137000000000
						2259	22154	636.372	50.168	GLFIIDPNGVVK	sp|P20108	P20108	Thioredoxin-dependent peroxide reductase, mitochondrial OS=Mus musculus GN=Prdx3 PE=1 SV=1	Prdx3	Prdx3_GLFII	8	TRUE	TRUE	7.09e-06	128000000000	99666083250	157250000000	91325000000	164250000000	TRUE	Yes	TRUE	No	No	10.2321	8.7462	16	115000000000	89364333000	83300000000	111000000000	87100000000	97100000000	88800000000	92300000000	152000000000	178000000000	165000000000	134000000000	181000000000	167000000000	160000000000	149000000000	110000000000
						2435	45393	865.432	45.3739	VGDAIPSVEVFEGEPGK	sp|P99029, sp|P99029, sp|P99029	P99029	Peroxiredoxin-5, mitochondrial OS=Mus musculus GN=Prdx5 PE=1 SV=2	Prdx5	Prdx5_VGDAI	8	TRUE	FALSE	0.00593144	117838000000	94101790000	130000000000	113750000000	133500000000	TRUE	Yes	TRUE	No	No	15.0744	12.1258	16	97500000000	83107160000	84800000000	111000000000	101000000000	133000000000	107000000000	114000000000	142000000000	138000000000	123000000000	117000000000	158000000000	129000000000	134000000000	113000000000	122000000000
						2769	28547	677.667	58.0939	FHDFLGDSWGILFSHPR	sp|O08709	O08709	Peroxiredoxin-6 OS=Mus musculus GN=Prdx6 PE=1 SV=3	Prdx6	Prdx6_FHDFL	3	TRUE	FALSE	0.0119431	19331250000	13826907850	23350000000	18425000000	21725000000	TRUE	Yes	TRUE	No	No	7.07908	12.8749	16	16200000000	11007631400	11300000000	16800000000	15500000000	20700000000	17600000000	19900000000	28500000000	27300000000	17700000000	19900000000	26200000000	21400000000	22200000000	17100000000	19400000000
						2377	43887	849.962	51.6029	VEGSDITGIEEIVIPK	sp|Q14C51	Q14C51	Pentatricopeptide repeat domain-containing protein 3, mitochondrial OS=Mus musculus GN=Ptcd3 PE=2 SV	Ptcd3	Ptcd3_VEGSD	8	TRUE	FALSE	0.0100094	57000000000	47164153000	61825000000	51425000000	67375000000	TRUE	Yes	TRUE	No	No	8.09809	6.86469	16	48100000000	44356612000	38800000000	57400000000	46900000000	54600000000	48600000000	55600000000	69900000000	69900000000	59000000000	48500000000	75300000000	66300000000	68000000000	59900000000	53700000000
						598	50671	955.869	55.5448	KVPILVAQEGDSLQQLNDSSVIISALK	sp|Q8BWM0	Q8BWM0	Prostaglandin E synthase 2 OS=Mus musculus GN=Ptges2 PE=1 SV=3	Ptges2	Ptges2_KVPIL	7	TRUE	FALSE	0.000215746	41600000000	33416532100	43700000000	36325000000	53050000000	TRUE	Yes	TRUE	No	No	11.7066	5.81134	16	36300000000	29466128400	30500000000	37400000000	31300000000	39600000000	35200000000	39200000000	45200000000	47700000000	39900000000	42000000000	58100000000	55400000000	53500000000	45200000000	39300000000
	16		1			1743	50678	930.103	43.453	ATEMVEVGPEDDEVGAERGEATDLLR	sp|O54724	O54724	Polymerase I and transcript release factor OS=Mus musculus GN=Ptrf PE=1 SV=1	Ptrf	Ptrf_ATEMV	5	TRUE	FALSE	0.00139166	65318750000	54728850500	66425000000	86225000000	53900000000	TRUE	Yes	TRUE	No	No	31.1879	9.23068	16	53200000000	53815402000	50900000000	61000000000	81000000000	101000000000	69200000000	93700000000	76900000000	71000000000	61300000000	56500000000	58600000000	52800000000	60600000000	43600000000	63900000000
						930	13107	555.634	53.9794	APDEDTLIQLLTHAK	sp|Q8R2Y8	Q8R2Y8	Peptidyl-tRNA hydrolase 2, mitochondrial OS=Mus musculus GN=Ptrh2 PE=2 SV=1	Ptrh2	Ptrh2_APDED	3	TRUE	FALSE	0.0299085	118363000000	110581957750	136250000000	93375000000	133250000000	TRUE	Yes	TRUE	No	No	15.3804	6.56366	16	129000000000	98127831000	80200000000	135000000000	75000000000	105000000000	98000000000	95500000000	149000000000	150000000000	125000000000	121000000000	156000000000	143000000000	128000000000	106000000000	111000000000
						492	333068	948.461	60.9139	KAEEVVPPAMYQFSQYVCQQTGLEMPQLPTPPK	sp|Q8R404	Q8R404	Protein QIL1 OS=Mus musculus GN=Qil1 PE=2 SV=1	Qil1	Qil1_KAEEV	2	TRUE	FALSE	0.005088	82106250000	65184973750	95150000000	73625000000	94475000000	TRUE	Yes	TRUE	No	No	30.61	13.1364	16	67400000000	62439895000	55300000000	75600000000	69100000000	82600000000	64300000000	78500000000	106000000000	112000000000	79800000000	82800000000	106000000000	96000000000	98100000000	77800000000	77700000000
	13					1003	35741	750.425	46.6578	LSENAGIQNLLLSK	sp|Q9EP71	Q9EP71	Ankycorbin OS=Mus musculus GN=Rai14 PE=1 SV=1	Rai14	Rai14_LSENA	3	TRUE	TRUE	1.97e-06	34431250000	22207312000	45075000000	29325000000	41125000000	TRUE	Yes	TRUE	No	No	11.7879	14.8365	16	23300000000	19829248000	21000000000	24700000000	26500000000	31200000000	29800000000	29800000000	50400000000	46700000000	42300000000	40900000000	47300000000	41700000000	41800000000	33700000000	36400000000
						483	42045	814.976	51.2942	IVFVPGCSVPLTIVK	sp|Q9D0I9	Q9D0I9	Arginine--tRNA ligase, cytoplasmic OS=Mus musculus GN=Rars PE=2 SV=2	Rars	Rars_IVFVP	3	TRUE	FALSE	0.091952	33200000000	32123913525	28700000000	39250000000	32525000000	TRUE	Yes	TRUE	No	No	9.98695	5.60788	16	33500000000	30395654100	26500000000	38100000000	32600000000	39000000000	40700000000	44700000000	34400000000	31500000000	26900000000	22000000000	38500000000	32800000000	32500000000	26300000000	30700000000
						987	59033	1155.57	60.5277	LRPLSYPDTDVILMCFSIDSPDSLENIPEK	sp|Q9QUI0	Q9QUI0	Transforming protein RhoA OS=Mus musculus GN=Rhoa PE=1 SV=1	Rhoa	Rhoa_LRPLS	8	TRUE	FALSE	0.506773	124000000000	108832788250	124250000000	128250000000	133275000000	TRUE	Yes	TRUE	No	No	25.9387	13.009	16	136000000000	73931153000	79400000000	146000000000	106000000000	124000000000	152000000000	131000000000	120000000000	150000000000	112000000000	115000000000	161000000000	140000000000	135000000000	97100000000	122000000000
						362	4117	448.781	36.7562	ILLVGEPR	sp|Q8BG51-3, sp|Q8BG51-3, sp|Q8BG51-3, sp|Q8BG51-3	Q8BG51	Isoform 3 of Mitochondrial Rho GTPase 1 OS=Mus musculus GN=Rhot1	Rhot1	Rhot1_ILLVG	5	TRUE	FALSE	0.00118074	21562500000	17391427775	25300000000	17900000000	25650000000	TRUE	Yes	TRUE	No	No	8.42152	8.57293	16	19900000000	15665711100	17600000000	16400000000	15500000000	20400000000	15200000000	20500000000	24700000000	25500000000	27500000000	23500000000	30900000000	27300000000	21600000000	22800000000	20000000000
						1782	20669	619.661	37.198	AGKFPSLLTHNENMVAK	tr|Q5XJF6	Q5XJF6	Ribosomal protein OS=Mus musculus GN=Rpl10a PE=2 SV=1	Rpl10a	Rpl10a_AGKFP	5	TRUE	FALSE	0.156448	65000000000	77593220000	57225000000	68125000000	57150000000	TRUE	Yes	TRUE	No	No	24.6435	12.424	16	72200000000	84872880000	84000000000	69300000000	65600000000	80500000000	45100000000	81300000000	64200000000	54300000000	65600000000	44800000000	66300000000	65100000000	58200000000	39000000000	58500000000
						1386	85510	953.474	63.7762	EKKEEQVISLGPQVAEGENVFGVCHIFASFNDTFVHVTDLSGK	sp|P62264	P62264	40S ribosomal protein S14 OS=Mus musculus GN=Rps14 PE=2 SV=3	Rps14	Rps14_EKKEE	6	TRUE	FALSE	0.00493674	32243750000	26019296075	31550000000	29075000000	42325000000	FALSE	Yes	TRUE	No	No	8.96168	10.5566	16	27100000000	23577184300	21800000000	31600000000	25300000000	33000000000	27700000000	30300000000	35300000000	31200000000	29600000000	30100000000	48400000000	47200000000	43300000000	30400000000	31400000000
				15		520	3560	436.271	34.5761	IVVNLTGR	sp|P62245	P62245	40S ribosomal protein S15a OS=Mus musculus GN=Rps15a PE=2 SV=2	Rps15a	Rps15a_IVVNL	5	TRUE	FALSE	0.00625931	38812500000	31298099650	34100000000	39400000000	50450000000	TRUE	Yes	TRUE	No	No	9.36633	10.3185	16	36700000000	30092398600	27200000000	31200000000	36700000000	44900000000	31900000000	44100000000	27200000000	37500000000	36300000000	35400000000	54200000000	61500000000	46400000000	39700000000	37600000000
						1498	12997	548.792	37.8744	FYLGGPTSVR	sp|Q8BGH2	Q8BGH2	Sorting and assembly machinery component 50 homolog OS=Mus musculus GN=Samm50 PE=1 SV=1	Samm50	Samm50_FYLGG	11	TRUE	FALSE	0.000503802	123581000000	99805786750	135500000000	105525000000	153500000000	FALSE	Yes	TRUE	No	No	14.48	10.0372	16	114000000000	94323147000	94900000000	96000000000	97700000000	116000000000	91400000000	117000000000	132000000000	137000000000	144000000000	129000000000	183000000000	161000000000	145000000000	125000000000	128000000000
						455	70768	589.579	37.4171	ITAPTHVPLQYIGPNQPQKPR	sp|Q9JJL8	Q9JJL8	Serine--tRNA ligase, mitochondrial OS=Mus musculus GN=Sars2 PE=1 SV=2	Sars2	Sars2_ITAPT	3	TRUE	TRUE	8.38e-05	64000000000	55695288000	79425000000	42400000000	78475000000	TRUE	Yes	TRUE	No	No	12.8351	9.10477	16	55200000000	45681152000	64500000000	57400000000	38100000000	47200000000	36300000000	48000000000	85000000000	77700000000	82700000000	72300000000	98600000000	80100000000	68000000000	67200000000	61000000000
						559	82222	834.441	55.9754	KLEAEPDLPLVQPVFITVDPERDDVAAMAR	sp|Q8VCL2	Q8VCL2	Protein SCO2 homolog, mitochondrial OS=Mus musculus GN=Sco2 PE=2 SV=1	Sco2	Sco2_KLEAE	2	TRUE	TRUE	2.63e-05	209563000000	155314518500	254500000000	165000000000	263500000000	TRUE	Yes	TRUE	No	No	26.7226	3.17817	16	180000000000	150258074000	128000000000	163000000000	163000000000	195000000000	133000000000	169000000000	249000000000	288000000000	243000000000	238000000000	269000000000	275000000000	257000000000	253000000000	214000000000
						2260	58107	1122.86	55.5558	AGLPCQDLEFVQFHPTGIYGAGCLITEGCR	sp|Q8K2B3	Q8K2B3	Succinate dehydrogenase [ubiquinone] flavoprotein subunit, mitochondrial OS=Mus musculus GN=Sdha PE=	Sdha	Sdha_AGLPC	22	TRUE	FALSE	0.0541935	488000000000	437693082250	540000000000	433500000000	540250000000	TRUE	Yes	TRUE	Yes	No	9.27341	6.21239	16	465000000000	376772329000	393000000000	516000000000	340000000000	438000000000	448000000000	508000000000	583000000000	598000000000	490000000000	489000000000	588000000000	536000000000	583000000000	454000000000	434000000000
						1192	20442	620.798	34.36	MQTYEVDLNK	sp|Q9CQA3	Q9CQA3	Succinate dehydrogenase [ubiquinone] iron-sulfur subunit, mitochondrial OS=Mus musculus GN=Sdhb PE=1	Sdhb	Sdhb_MQTYE	10	TRUE	FALSE	0.0500884	149038000000	138036430750	154500000000	127900000000	175750000000	TRUE	Yes	TRUE	Yes	No	40.57	12.5401	16	133000000000	152145723000	138000000000	129000000000	119000000000	150000000000	98600000000	144000000000	137000000000	159000000000	177000000000	145000000000	204000000000	194000000000	169000000000	136000000000	132000000000
						126	6867	491.281	43.1721	HLLWDLGK	sp|Q9CZB0	Q9CZB0	Succinate dehydrogenase cytochrome b560 subunit, mitochondrial OS=Mus musculus GN=Sdhc PE=2 SV=1	Sdhc	Sdhc_HLLWD	3	TRUE	FALSE	0.000643977	32543750000	21670930300	36850000000	22975000000	48675000000	FALSE	Yes	TRUE	Yes	Yes	13.9893	10.2679	16	25400000000	22083721200	17600000000	21600000000	25100000000	24000000000	20800000000	22000000000	27400000000	41800000000	39900000000	38300000000	60800000000	64000000000	32100000000	37800000000	30300000000
						1314	34070	742.358	51.2329	NPPVLCLHGWLDNANSFDR	tr|Q3U3G8, tr|Q3U3G8	Q3U3G8	Serine hydrolase-like protein OS=Mus musculus GN=Serhl PE=2 SV=1	Serhl	Serhl_NPPVL	2	TRUE	FALSE	0.00136078	23718750000	20559097400	26925000000	16425000000	30975000000	TRUE	Yes	TRUE	No	No	15.2888	5.65845	16	25900000000	18136389600	17400000000	20800000000	14300000000	17200000000	16900000000	17300000000	21200000000	33500000000	30000000000	23000000000	38500000000	32700000000	27500000000	25200000000	19500000000
				7		1299	31582	715.387	41.745	NLLLSGEQLEASR	tr|Q3U4F0, tr|Q3U4F0	Q3U4F0	Sideroflexin-3 OS=Mus musculus GN=Sfxn3 PE=2 SV=1	Sfxn3	Sfxn3_NLLLS	8	TRUE	FALSE	0.000612424	204000000000	199964690250	262000000000	155250000000	197250000000	TRUE	Yes	TRUE	No	No	12.1285	10.3138	16	207000000000	201858761000	158000000000	233000000000	137000000000	167000000000	140000000000	177000000000	276000000000	264000000000	270000000000	238000000000	217000000000	207000000000	200000000000	165000000000	218000000000
						2483	17262	593.857	42.959	VLELVSITANK	tr|Q9CZN7	Q9CZN7	Serine hydroxymethyltransferase OS=Mus musculus GN=Shmt2 PE=2 SV=1	Shmt2	Shmt2_VLELV	31	TRUE	FALSE	0.000860315	813313000000	714983165000	1042000000000	679000000000	817250000000	TRUE	Yes	TRUE	No	No	9.91753	9.53721	16	737000000000	679932660000	612000000000	831000000000	623000000000	750000000000	679000000000	664000000000	1140000000000	1140000000000	954000000000	934000000000	879000000000	859000000000	865000000000	666000000000	851000000000
	15		4			1638	22148	637.813	30.6756	SDANTDLIGGSPK	sp|P53986	P53986	Monocarboxylate transporter 1 OS=Mus musculus GN=Slc16a1 PE=1 SV=1	Slc16a1	Slc16a1_SDANT	2	TRUE	TRUE	6.76e-05	129000000000	88302726250	161750000000	125750000000	139500000000	TRUE	Yes	TRUE	No	No	9.49915	8.67241	16	93900000000	88910905000	85900000000	84500000000	117000000000	119000000000	123000000000	144000000000	127000000000	178000000000	179000000000	163000000000	166000000000	134000000000	135000000000	123000000000	138000000000
						2173	187783	501.764	30.0555	TQLQLDER	tr|Q8JZU2	Q8JZU2	Protein Slc25a1 OS=Mus musculus GN=Slc25a1 PE=2 SV=1	Slc25a1	Slc25a1_TQLQL	3	TRUE	FALSE	0.000266066	55337500000	52217715750	69625000000	38575000000	60925000000	TRUE	Yes	TRUE	Yes	No	16.8291	16.7075	16	53000000000	56770863000	50700000000	48400000000	41300000000	34000000000	32800000000	46200000000	53900000000	77700000000	77500000000	69400000000	63800000000	57100000000	68300000000	54500000000	65300000000
						262	22228	633.313	39.6568	DSQGPLPFYNK	sp|Q9QZD8	Q9QZD8	Mitochondrial dicarboxylate carrier OS=Mus musculus GN=Slc25a10 PE=1 SV=2	Slc25a10	Slc25a10_DSQGP	7	TRUE	FALSE	0.000574483	85631250000	76965716750	105925000000	64700000000	94925000000	TRUE	Yes	TRUE	No	No	9.92258	13.8895	16	69400000000	76062867000	81500000000	80900000000	60100000000	72700000000	53800000000	72200000000	99700000000	110000000000	113000000000	101000000000	113000000000	101000000000	91700000000	74000000000	87400000000
	18					2065	11864	545.962	38.9792	AVVVNAAQLASYSQSK	sp|Q9CR62	Q9CR62	Mitochondrial 2-oxoglutarate/malate carrier protein OS=Mus musculus GN=Slc25a11 PE=1 SV=3	Slc25a11	Slc25a11_AVVVN	8	TRUE	FALSE	0.00387462	34268750000	35421710500	36825000000	28525000000	36300000000	TRUE	Yes	TRUE	No	No	13.159	11.5181	16	34300000000	35686842000	30900000000	40800000000	27000000000	29200000000	27100000000	30800000000	34500000000	38200000000	35300000000	39300000000	38500000000	39300000000	32200000000	35200000000	34700000000
						1064	6025	482.266	40.2653	LTVNDFVR	sp|Q8BH59	Q8BH59	Calcium-binding mitochondrial carrier protein Aralar1 OS=Mus musculus GN=Slc25a12 PE=1 SV=1	Slc25a12	Slc25a12_LTVND	17	TRUE	TRUE	2.44e-06	106000000000	71007880250	135000000000	82100000000	135500000000	TRUE	Yes	TRUE	No	No	11.4699	11.6783	16	69100000000	71331521000	72300000000	71300000000	72900000000	91000000000	71200000000	93300000000	137000000000	134000000000	146000000000	123000000000	151000000000	145000000000	138000000000	108000000000	111000000000
						2522	47375	891.48	57.2111	VLPAVGISYVVYENMK	sp|Q8BMD8	Q8BMD8	Calcium-binding mitochondrial carrier protein SCaMC-1 OS=Mus musculus GN=Slc25a24 PE=2 SV=1	Slc25a24	Slc25a24_VLPAV	13	TRUE	FALSE	0.0126293	92668750000	74036456500	110000000000	89475000000	97175000000	TRUE	Yes	TRUE	No	No	12.483	9.50512	16	76500000000	65545826000	61900000000	92200000000	77600000000	91100000000	87200000000	102000000000	118000000000	128000000000	97100000000	96900000000	108000000000	99800000000	101000000000	79900000000	91800000000
						2973	52066	970.835	62.3496	YYALCGFGGVLSCGLTHTAVVPLDLVK	sp|Q8VEM8	Q8VEM8	Phosphate carrier protein, mitochondrial OS=Mus musculus GN=Slc25a3 PE=1 SV=1	Slc25a3	Slc25a3_YYALC	12	TRUE	FALSE	0.00156438	191000000000	127155442000	235000000000	138500000000	263500000000	TRUE	Yes	TRUE	No	No	10.7598	9.50876	16	167000000000	111221768000	90400000000	140000000000	113000000000	140000000000	142000000000	159000000000	190000000000	264000000000	237000000000	249000000000	341000000000	326000000000	210000000000	177000000000	168000000000
						1472	7646	502.779	37.5541	QIFLGGVDR	sp|P48962	P48962	ADP/ATP translocase 1 OS=Mus musculus GN=Slc25a4 PE=1 SV=4	Slc25a4	Slc25a4_QIFLG	16	TRUE	FALSE	0.00025712	686000000000	531911879750	890500000000	460500000000	859000000000	TRUE	Yes	TRUE	Yes	No	11.9504	10.046	16	657000000000	490647519000	480000000000	500000000000	422000000000	512000000000	385000000000	523000000000	699000000000	931000000000	1010000000000	922000000000	1050000000000	995000000000	704000000000	687000000000	754000000000
						1713	14349	561.29	49.2684	EQGVLSFWR	sp|P51881	P51881	ADP/ATP translocase 2 OS=Mus musculus GN=Slc25a5 PE=1 SV=3	Slc25a5	Slc25a5_EQGVL	7	TRUE	FALSE	0.000276039	1040000000000	797736657500	1260000000000	951250000000	1165000000000	TRUE	Yes	TRUE	Yes	Yes	11.2238	11.8832	16	843000000000	732946630000	686000000000	929000000000	899000000000	998000000000	923000000000	985000000000	1140000000000	1450000000000	1250000000000	1200000000000	1240000000000	1300000000000	1140000000000	980000000000	1150000000000
						2548	1052	399.192	32.2474	CTVPFDKETGFHR	sp|Q9D8T7-2, sp|Q9D8T7-2	Q9D8T7	Isoform 2 of SRA stem-loop-interacting RNA-binding protein, mitochondrial OS=Mus musculus GN=Slirp	Slirp	Slirp_CTVPF	3	TRUE	FALSE	0.00312409	27812500000	23796449275	33075000000	23275000000	31100000000	TRUE	Yes	TRUE	No	No	9.18885	7.77557	16	25100000000	23985797100	20200000000	25900000000	20600000000	27100000000	19400000000	26000000000	35300000000	37400000000	30100000000	29500000000	34900000000	32700000000	29200000000	27600000000	27000000000
						2512	45420	860.431	59.1972	VLPAQATEYAFAFIQVPQDEDAR	sp|Q78PY7	Q78PY7	Staphylococcal nuclease domain-containing protein 1 OS=Mus musculus GN=Snd1 PE=1 SV=1	Snd1	Snd1_VLPAQ	24	TRUE	FALSE	0.532253	104388000000	113238317250	100050000000	94925000000	109225000000	FALSE	Yes	TRUE	No	No	11.4934	13.4617	16	136000000000	100553269000	88400000000	128000000000	80000000000	93900000000	115000000000	90800000000	91800000000	118000000000	90600000000	99800000000	140000000000	114000000000	96100000000	86800000000	101000000000
						1556	52148	969.056	41.2835	ASGEPVVLSGQITGLTEGQHGFHVHQYGDNTQGCTSAGPHFNPHSK	sp|P08228	P08228	Superoxide dismutase [Cu-Zn] OS=Mus musculus GN=Sod1 PE=1 SV=2	Sod1	Sod1_ASGEP	5	TRUE	FALSE	0.00401779	60806250000	51439814750	78225000000	45300000000	68250000000	TRUE	Yes	TRUE	Yes	No	27.8394	20.4522	16	46400000000	51959259000	57100000000	50300000000	41100000000	54400000000	29500000000	56200000000	87600000000	79400000000	81500000000	64400000000	74300000000	76200000000	68900000000	53600000000	65900000000
						121	31747	714.358	44.8215	FNGGGHINHTIFWTNLSPK	sp|P09671	P09671	Superoxide dismutase [Mn], mitochondrial OS=Mus musculus GN=Sod2 PE=1 SV=3	Sod2	Sod2_FNGGG	7	TRUE	FALSE	0.190808	117419000000	105216663750	131500000000	112150000000	120800000000	FALSE	Yes	TRUE	Yes	No	15.4234	15.6545	16	106000000000	90866655000	101000000000	123000000000	99600000000	128000000000	107000000000	114000000000	149000000000	130000000000	122000000000	125000000000	140000000000	127000000000	129000000000	87200000000	125000000000
						623	47304	894.782	49.6219	LAELTPGFSGADIANICNEAALHAAR	sp|Q3ULF4, sp|Q3ULF4, sp|Q3ULF4	Q3ULF4	Paraplegin OS=Mus musculus GN=Spg7 PE=1 SV=1	Spg7	Spg7_LAELT	3	TRUE	TRUE	6.88e-06	26400000000	18528868925	33800000000	20475000000	32900000000	TRUE	Yes	TRUE	No	No	8.34278	5.86273	16	19300000000	17215475700	16700000000	20900000000	17200000000	22900000000	20300000000	21500000000	36500000000	35800000000	32600000000	30300000000	38800000000	34100000000	28900000000	29800000000	26000000000
	24		5			1827	11969	546.275	37.9889	SPVADSAGWVDVDKETLQHK	sp|Q9R112	Q9R112	Sulfide:quinone oxidoreductase, mitochondrial OS=Mus musculus GN=Sqrdl PE=1 SV=3	Sqrdl	Sqrdl_SPVAD	5	TRUE	FALSE	0.00105657	40862500000	45251249750	39700000000	32550000000	45950000000	TRUE	Yes	TRUE	No	No	16.5001	11.7757	16	45200000000	42604999000	45600000000	47600000000	31900000000	34000000000	29200000000	35100000000	44600000000	42600000000	39900000000	31700000000	50300000000	43000000000	48000000000	42500000000	40500000000
						1680	41764	815.358	32.8981	SGDSEVYQMGDVSQK	tr|Q8R2K3	Q8R2K3	Single-stranded DNA-binding protein OS=Mus musculus GN=Ssbp1 PE=2 SV=1	Ssbp1	Ssbp1_SGDSE	3	TRUE	FALSE	0.00467639	46593750000	39076969500	50175000000	37975000000	59150000000	TRUE	Yes	TRUE	No	No	36.2413	13.3019	16	44800000000	39307878000	36800000000	35400000000	39100000000	37700000000	29600000000	45500000000	46200000000	52700000000	57300000000	44500000000	54000000000	74600000000	61200000000	46800000000	49600000000
						352	41632	831.004	60.9903	ILEPGLNVLIPVLDR	sp|Q99JB2	Q99JB2	Stomatin-like protein 2, mitochondrial OS=Mus musculus GN=Stoml2 PE=1 SV=1	Stoml2	Stoml2_ILEPG	11	TRUE	TRUE	5.55e-05	258000000000	174073728000	354500000000	205250000000	299750000000	TRUE	Yes	TRUE	No	No	11.7733	17.0377	16	204000000000	160294912000	131000000000	201000000000	173000000000	214000000000	225000000000	209000000000	366000000000	382000000000	331000000000	339000000000	353000000000	309000000000	298000000000	239000000000	238000000000
						186	36145	761.037	57.0776	AAHVFFTDSCPDALFNELVK	sp|O08599, sp|O08599	O08599	Syntaxin-binding protein 1 OS=Mus musculus GN=Stxbp1 PE=1 SV=2	Stxbp1	Stxbp1_AAHVF	3	TRUE	FALSE	0.671765	24937500000	24001386625	26675000000	25050000000	24025000000	TRUE	Yes	TRUE	No	No	9.73794	10.3503	16	27100000000	19805546500	21500000000	27600000000	20600000000	26300000000	25700000000	27600000000	26200000000	31900000000	23600000000	25000000000	27200000000	25700000000	22600000000	20600000000	22900000000
						347	25958	667.319	34.2136	ILACDDLDEAAK	sp|Q9Z2I9	Q9Z2I9	Succinyl-CoA ligase [ADP-forming] subunit beta, mitochondrial OS=Mus musculus GN=Sucla2 PE=1 SV=2	Sucla2	Sucla2_ILACD	8	TRUE	FALSE	0.168892	123319000000	108966538750	124500000000	115650000000	144250000000	FALSE	Yes	TRUE	Yes	Yes	9.79498	11.7379	16	125000000000	110366155000	98500000000	102000000000	106000000000	138000000000	88600000000	130000000000	114000000000	130000000000	141000000000	113000000000	172000000000	160000000000	140000000000	105000000000	123000000000
						161	14468	560.998	46.2825	AKPVVSFIAGITAPPGR	sp|Q9WUM5	Q9WUM5	Succinyl-CoA ligase [ADP/GDP-forming] subunit alpha, mitochondrial OS=Mus musculus GN=Suclg1 PE=1 SV	Suclg1	Suclg1_AKPVV	4	TRUE	FALSE	0.000193709	150938000000	122953810000	159500000000	129000000000	192250000000	TRUE	Yes	TRUE	Yes	No	11.9149	6.74372	16	139000000000	107815240000	106000000000	139000000000	114000000000	131000000000	137000000000	134000000000	155000000000	176000000000	153000000000	154000000000	211000000000	202000000000	188000000000	168000000000	142000000000
						1114	22314	640.339	49.1975	MAENLGFLGSLK	sp|Q9Z2I8, sp|Q9Z2I8	Q9Z2I8	Succinyl-CoA ligase [GDP-forming] subunit beta, mitochondrial OS=Mus musculus GN=Suclg2 PE=1 SV=3	Suclg2	Suclg2_MAENL	8	TRUE	FALSE	0.000133946	52806250000	40311003000	61575000000	39525000000	69825000000	TRUE	Yes	TRUE	Yes	No	26.484	13.8506	16	40200000000	35244012000	38000000000	47800000000	33200000000	45200000000	39100000000	40600000000	61700000000	75100000000	59900000000	49600000000	81300000000	73000000000	65200000000	59800000000	57800000000
						271	52389	964.142	56.6993	ALELAIEAGAEDVKEAEDEEEKNLFK	sp|Q8K0Z7	Q8K0Z7	Translational activator of cytochrome c oxidase 1 OS=Mus musculus GN=Taco1 PE=1 SV=1	Taco1	Taco1_ALELA	2	TRUE	FALSE	0.122026	55300000000	52454201250	60750000000	47850000000	60050000000	TRUE	Yes	TRUE	No	No	10.0235	7.74516	16	58400000000	43516805000	44800000000	63100000000	37500000000	51700000000	49600000000	52600000000	66300000000	67100000000	57100000000	52500000000	65900000000	58200000000	66200000000	49900000000	47700000000
	1	6		9		1144	29933	697.363	48.7709	MHQGQLEIDKSPEGQFTQLMTLPR	tr|G5E881, tr|G5E881	G5E881	Mitochondrial translocator assembly and maintenance protein 41 homolog OS=Mus musculus GN=Tamm41 PE=	Tamm41	Tamm41_MHQGQ	2	TRUE	TRUE	6.49e-08	162756000000	86275460250	155000000000	184250000000	225500000000	TRUE	No	TRUE	No	No	11.9594	9.98399	16	93900000000	77801841000	77800000000	95600000000	172000000000	182000000000	187000000000	196000000000	167000000000	169000000000	143000000000	141000000000	246000000000	243000000000	221000000000	192000000000	144000000000
						2117	25246	648.06	66.3319	TLVTMMTMAGHLSESLMNHLEDK	sp|Q91YM4, sp|Q91YM4	Q91YM4	Protein TBRG4 OS=Mus musculus GN=Tbrg4 PE=2 SV=1	Tbrg4	Tbrg4_TLVTM	3	TRUE	FALSE	0.00123679	7481875000	4.91724e+09	8212500000	5437500000	11360000000	FALSE	Yes	TRUE	No	No	34.4317	12.1129	16	7490000000	3938957310	3650000000	4590000000	4980000000	5900000000	5180000000	5690000000	6020000000	11300000000	7340000000	8190000000	13100000000	14100000000	9490000000	8750000000	6450000000
	4					2945	20513	621.782	37.6381	YMDAWNTVSR	sp|P62075	P62075	Mitochondrial import inner membrane translocase subunit Tim13 OS=Mus musculus GN=Timm13 PE=1 SV=1	Timm13	Timm13_YMDAW	3	TRUE	FALSE	0.000999103	91781250000	66892397000	96050000000	94400000000	109775000000	FALSE	Yes	TRUE	No	No	28.2504	6.40806	16	68400000000	65369588000	66800000000	67000000000	84100000000	107000000000	71500000000	115000000000	99800000000	103000000000	93100000000	88300000000	124000000000	114000000000	104000000000	97100000000	91200000000
						1982	41815	818.083	69.6777	GGLAGLTLTSLYALYNNWEHMK	tr|Q9CXU4	Q9CXU4	MCG11298 OS=Mus musculus GN=Timm23 PE=2 SV=1	Timm23	Timm23_GGLAG	4	TRUE	FALSE	0.000904641	34656250000	20915497725	37975000000	27900000000	51825000000	TRUE	Yes	TRUE	No	No	39.105	15.0679	16	26300000000	16061990900	14100000000	27200000000	24200000000	27500000000	29800000000	30100000000	37300000000	45500000000	33600000000	35500000000	69000000000	56700000000	46800000000	34800000000	30300000000
						2393	13099	552.299	43.7336	VFEANEEALGVVLHK	sp|O35857	O35857	Mitochondrial import inner membrane translocase subunit TIM44 OS=Mus musculus GN=Timm44 PE=2 SV=2	Timm44	Timm44_VFEAN	8	TRUE	FALSE	0.000894616	82462500000	72793806500	86800000000	68525000000	101725000000	TRUE	Yes	TRUE	No	No	9.18358	15.1988	16	68600000000	74075226000	66300000000	82200000000	62500000000	73400000000	70000000000	68200000000	90400000000	89800000000	90800000000	76200000000	119000000000	103000000000	103000000000	81900000000	86300000000
					28	2497	12986	559.845	60.4628	VLLDLSAFLK	sp|Q9D880	Q9D880	Mitochondrial import inner membrane translocase subunit TIM50 OS=Mus musculus GN=Timm50 PE=1 SV=1	Timm50	Timm50_VLLDL	7	TRUE	TRUE	1.76e-06	135481000000	76657205750	191250000000	74025000000	200000000000	TRUE	Yes	TRUE	No	No	9.29754	11.887	16	94800000000	69128823000	55800000000	86900000000	65200000000	70800000000	83100000000	77000000000	178000000000	204000000000	187000000000	196000000000	248000000000	226000000000	176000000000	150000000000	124000000000
				14		1715	27872	677.797	33.9262	AEACFVNCVER	sp|Q9WVA2	Q9WVA2	Mitochondrial import inner membrane translocase subunit Tim8 A OS=Mus musculus GN=Timm8a1 PE=1 SV=1	Timm8a1	Timm8a1_AEACF	4	TRUE	FALSE	0.00558446	88000000000	66005135250	83475000000	91625000000	110700000000	TRUE	Yes	TRUE	No	No	11.4541	9.87307	16	72500000000	65820541000	66400000000	59300000000	87400000000	107000000000	71100000000	101000000000	79500000000	90000000000	94900000000	69500000000	131000000000	118000000000	112000000000	81800000000	86200000000
						285	17337	597.3	33.8373	FQEYHIQQNEALAAK	sp|Q9WV98	Q9WV98	Mitochondrial import inner membrane translocase subunit Tim9 OS=Mus musculus GN=Timm9 PE=1 SV=1	Timm9	Timm9_FQEYH	3	TRUE	FALSE	0.374669	139563000000	138591041750	144500000000	130250000000	145000000000	FALSE	Yes	TRUE	No	No	9.82514	13.9742	16	153000000000	125364167000	135000000000	141000000000	128000000000	142000000000	109000000000	142000000000	144000000000	148000000000	141000000000	145000000000	157000000000	152000000000	150000000000	121000000000	144000000000
						1470	35586	762.429	52.0336	QILLGPNTGLSGGMPGALPPLPGK	sp|Q9CPQ3	Q9CPQ3	Mitochondrial import receptor subunit TOM22 homolog OS=Mus musculus GN=Tomm22 PE=2 SV=3	Tomm22	Tomm22_QILLG	4	TRUE	TRUE	2.34e-05	293063000000	217245381250	345250000000	224000000000	385750000000	TRUE	Yes	TRUE	No	No	24.5077	2.64668	16	254000000000	195981525000	187000000000	232000000000	196000000000	245000000000	215000000000	240000000000	311000000000	423000000000	322000000000	325000000000	421000000000	399000000000	348000000000	375000000000	298000000000
						1521	47341	898.463	60.5445	QLSPTEAFPVLVGDMDNSGSLNAQVIHQLSPGLR	sp|Q9QYA2	Q9QYA2	Mitochondrial import receptor subunit TOM40 homolog OS=Mus musculus GN=Tomm40 PE=1 SV=3	Tomm40	Tomm40_QLSPT	4	TRUE	FALSE	0.000836567	101906000000	77876440500	119250000000	81000000000	129500000000	TRUE	Yes	TRUE	No	No	22.3207	10.641	16	93600000000	72305762000	57700000000	87900000000	74400000000	84400000000	83000000000	82200000000	120000000000	140000000000	111000000000	106000000000	149000000000	142000000000	127000000000	100000000000	95300000000
						2320	7705	493.295	47.6899	GLLQLQWK	sp|Q9CZW5	Q9CZW5	Mitochondrial import receptor subunit TOM70 OS=Mus musculus GN=Tomm70a PE=1 SV=2	Tomm70a	Tomm70a_GLLQL	20	TRUE	FALSE	0.00103988	76662500000	59761583750	85025000000	64500000000	97375000000	TRUE	Yes	TRUE	No	No	16.0083	15.0608	16	57800000000	50946335000	55400000000	74900000000	58800000000	71900000000	58600000000	68700000000	89900000000	93900000000	80700000000	75600000000	105000000000	112000000000	97100000000	75400000000	79900000000
						1381	33546	746.929	43.2632	AQLLQPTLEINPR	sp|Q9CQN1	Q9CQN1	Heat shock protein 75 kDa, mitochondrial OS=Mus musculus GN=Trap1 PE=1 SV=1	Trap1	Trap1_AQLLQ	19	TRUE	TRUE	2.66e-05	173563000000	139251051750	202750000000	117000000000	235250000000	FALSE	Yes	TRUE	No	No	13.6117	8.07711	16	147000000000	136004207000	115000000000	159000000000	102000000000	129000000000	114000000000	123000000000	218000000000	222000000000	188000000000	183000000000	274000000000	247000000000	239000000000	181000000000	167000000000
	12					2378	39769	798.881	41.1329	VEGNLYPEYLEDR	tr|Q80ZA1, tr|Q80ZA1, tr|Q80ZA1, tr|Q80ZA1	Q80ZA1	Cellular tumor antigen p53 OS=Mus musculus GN=Trp53 PE=2 SV=1	Trp53	Trp53_VEGNL	4	TRUE	TRUE	7.14e-06	79287500000	53485226750	93600000000	71650000000	98425000000	TRUE	Yes	TRUE	No	No	14.5987	10.4356	16	51900000000	51240907000	53100000000	57700000000	62100000000	75400000000	69700000000	79400000000	98700000000	96600000000	95900000000	83200000000	112000000000	102000000000	100000000000	79700000000	78400000000
						2581	50597	945.168	54.1746	VPSGFYVGSYVHGVTQSPSLQNLVLGK	sp|Q9CZR8	Q9CZR8	Elongation factor Ts, mitochondrial OS=Mus musculus GN=Tsfm PE=2 SV=1	Tsfm	Tsfm_VPSGF	6	TRUE	FALSE	0.0021615	82943750000	64085146000	100100000000	68725000000	98875000000	TRUE	Yes	TRUE	No	No	11.8742	8.35725	16	73800000000	58840584000	46500000000	77200000000	57200000000	74300000000	73200000000	70200000000	108000000000	111000000000	88600000000	92800000000	112000000000	107000000000	95800000000	80700000000	77900000000
						1095	45668	869.92	51.0271	LVVVDFSATWCGPCK	sp|P10639	P10639	Thioredoxin OS=Mus musculus GN=Txn PE=1 SV=3	Txn	Txn_LVVVD	3	TRUE	FALSE	0.0352329	148000000000	126253736750	169750000000	139000000000	156000000000	TRUE	Yes	TRUE	No	No	10.1366	6.85247	16	128000000000	110014947000	113000000000	154000000000	124000000000	146000000000	136000000000	150000000000	179000000000	185000000000	166000000000	149000000000	173000000000	156000000000	174000000000	121000000000	125000000000
						2712	81384	810.385	44.641	VVNSETPVVVDFHAQWCGPCK	sp|P97493, sp|P97493	P97493	Thioredoxin, mitochondrial OS=Mus musculus GN=Txn2 PE=2 SV=1	Txn2	Txn2_VVNSE	2	TRUE	FALSE	0.00439535	292063000000	257479220000	345500000000	244750000000	320500000000	TRUE	Yes	TRUE	No	No	12.5505	7.29527	16	259000000000	231916880000	238000000000	301000000000	206000000000	276000000000	231000000000	266000000000	381000000000	367000000000	325000000000	309000000000	347000000000	326000000000	348000000000	261000000000	282000000000
						2694	20447	626.627	40.6913	AFDQGADAIYEHINEGK	sp|Q8R1I1	Q8R1I1	Cytochrome b-c1 complex subunit 9 OS=Mus musculus GN=Uqcr10 PE=1 SV=1	Uqcr10	Uqcr10_AFDQG	2	TRUE	TRUE	3.27e-06	176000000000	114169450250	214750000000	124500000000	251500000000	TRUE	Yes	TRUE	Yes	No	12.6323	7.08256	16	133000000000	101677801000	103000000000	119000000000	108000000000	130000000000	118000000000	142000000000	186000000000	221000000000	240000000000	212000000000	288000000000	287000000000	222000000000	209000000000	176000000000
						2831	20436	617.287	39.3792	WYYNAAGFNK	tr|Q9CQB4, tr|Q9CQB4	Q9CQB4	Cytochrome b-c1 complex subunit 7 OS=Mus musculus GN=Uqcrb PE=3 SV=1	Uqcrb	Uqcrb_WYYNA	5	TRUE	FALSE	0.00312013	222063000000	187467562250	257250000000	195000000000	248500000000	TRUE	Yes	TRUE	No	No	17.4309	9.85791	16	171000000000	174870249000	194000000000	210000000000	163000000000	208000000000	181000000000	228000000000	298000000000	263000000000	245000000000	223000000000	268000000000	251000000000	253000000000	222000000000	223000000000
						1221	27772	685.338	39.0548	NALVSHLDGTTPVCEDIGR	sp|Q9CZ13	Q9CZ13	Cytochrome b-c1 complex subunit 1, mitochondrial OS=Mus musculus GN=Uqcrc1 PE=1 SV=2	Uqcrc1	Uqcrc1_NALVS	16	TRUE	FALSE	0.000171277	466688000000	388087545500	537750000000	409750000000	531250000000	TRUE	Yes	TRUE	Yes	No	9.60173	11.5815	16	362000000000	362350182000	396000000000	432000000000	377000000000	422000000000	377000000000	463000000000	587000000000	522000000000	544000000000	498000000000	571000000000	522000000000	560000000000	472000000000	457000000000
						2851	11693	540.265	33.8182	YEDSNNLGTSHLLR	sp|Q9DB77	Q9DB77	Cytochrome b-c1 complex subunit 2, mitochondrial OS=Mus musculus GN=Uqcrc2 PE=1 SV=1	Uqcrc2	Uqcrc2_YEDSN	16	TRUE	FALSE	0.00331874	281563000000	246984663000	312500000000	239250000000	327500000000	FALSE	Yes	TRUE	Yes	No	12.1051	10.6898	16	284000000000	232938652000	234000000000	237000000000	236000000000	265000000000	196000000000	260000000000	289000000000	326000000000	327000000000	308000000000	380000000000	341000000000	317000000000	272000000000	307000000000
						1290	22272	641.565	40.8031	EIDQEAAVEVSQLRDPQHDLDR	sp|Q9CR68	Q9CR68	Cytochrome b-c1 complex subunit Rieske, mitochondrial OS=Mus musculus GN=Uqcrfs1 PE=1 SV=1	Uqcrfs1	Uqcrfs1_EIDQE	7	TRUE	FALSE	0.0314485	258000000000	225889571250	289500000000	239250000000	278250000000	TRUE	Yes	TRUE	Yes	No	4.30167	6.69806	16	241000000000	192558285000	211000000000	259000000000	198000000000	242000000000	247000000000	270000000000	302000000000	294000000000	290000000000	272000000000	300000000000	280000000000	307000000000	226000000000	249000000000
						700	65436	460.218	28.8538	LELCDNR	sp|P99028	P99028	Cytochrome b-c1 complex subunit 6, mitochondrial OS=Mus musculus GN=Uqcrh PE=1 SV=2	Uqcrh	Uqcrh_LELCD	4	TRUE	FALSE	0.00529045	47043750000	32764399000	77450000000	27700000000	50250000000	TRUE	Yes	TRUE	Yes	No	43.4486	7.71996	16	28400000000	48957596000	16000000000	37700000000	16100000000	18000000000	40400000000	36300000000	93100000000	54500000000	84700000000	77500000000	66500000000	46800000000	45000000000	42700000000	45800000000
						2877	18931	611.298	37.7076	YFNSYTLTGR	sp|Q78IK2	Q78IK2	Up-regulated during skeletal muscle growth protein 5 OS=Mus musculus GN=Usmg5 PE=1 SV=1	Usmg5	Usmg5_YFNSY	2	TRUE	FALSE	0.402075	79631250000	71859299250	78575000000	75325000000	92775000000	FALSE	Yes	TRUE	No	No	9.74576	9.78482	16	92900000000	60537197000	63300000000	70700000000	64000000000	79500000000	67200000000	90600000000	65200000000	82700000000	86400000000	80000000000	110000000000	119000000000	65300000000	76800000000	75200000000
						2802	28361	681.522	62.4175	WQISSFEEQDAHELFHVITSSLEDERDR	sp|Q3UN04	Q3UN04	Ubiquitin carboxyl-terminal hydrolase 30 OS=Mus musculus GN=Usp30 PE=2 SV=1	Usp30	Usp30_WQISS	3	TRUE	TRUE	1.12e-06	22100000000	13580293000	28150000000	13825000000	32650000000	TRUE	Yes	TRUE	No	No	13.377	11.8235	16	16800000000	12521172000	10900000000	14100000000	13200000000	13500000000	14500000000	14100000000	27800000000	33000000000	24000000000	27800000000	39600000000	34400000000	29100000000	27500000000	19700000000
						405	207753	788.397	45.3058	IPAYFITVHDPAVPPGEDPDGR	sp|Q9Z1Q9	Q9Z1Q9	Valine--tRNA ligase OS=Mus musculus GN=Vars PE=2 SV=1	Vars	Vars_IPAYF	15	TRUE	FALSE	0.0052057	101000000000	84213040250	107225000000	86425000000	126425000000	TRUE	Yes	TRUE	No	No	14.8284	13.4429	16	92900000000	72852161000	75900000000	95200000000	70900000000	102000000000	85300000000	87500000000	120000000000	116000000000	99500000000	93400000000	143000000000	131000000000	133000000000	98700000000	96500000000
						2801	27764	687.833	44.588	WTEYGLTFTEK	sp|Q60932-2, sp|Q60932-2	Q60932	Isoform Mt-VDAC1 of Voltage-dependent anion-selective channel protein 1 OS=Mus musculus GN=Vdac1	Vdac1	Vdac1_WTEYG	14	TRUE	FALSE	0.000415469	861000000000	696014777500	1002250000000	688250000000	1058500000000	TRUE	Yes	TRUE	No	No	19.4831	11.3841	16	664000000000	711059110000	594000000000	815000000000	612000000000	774000000000	616000000000	751000000000	1030000000000	1060000000000	961000000000	958000000000	1180000000000	1180000000000	1050000000000	824000000000	898000000000
	5			16		2549	29665	701.722	40.1861	VNNSSLIGVGYTQTLRPGVK	sp|Q60930, sp|Q60930	Q60930	Voltage-dependent anion-selective channel protein 2 OS=Mus musculus GN=Vdac2 PE=1 SV=2	Vdac2	Vdac2_VNNSS	9	TRUE	FALSE	0.000245049	678000000000	577656909250	617250000000	756250000000	759750000000	TRUE	Yes	TRUE	No	No	7.17675	6.89518	16	614000000000	538627637000	534000000000	624000000000	682000000000	785000000000	747000000000	811000000000	589000000000	652000000000	619000000000	609000000000	843000000000	775000000000	719000000000	702000000000	656000000000
						1055	9500	515.811	48.0915	LTLSALIDGK	sp|Q60931	Q60931	Voltage-dependent anion-selective channel protein 3 OS=Mus musculus GN=Vdac3 PE=1 SV=1	Vdac3	Vdac3_LTLSA	11	TRUE	TRUE	1.33e-05	303438000000	230565409500	389500000000	195750000000	398000000000	TRUE	Yes	TRUE	No	No	12.6545	7.73951	16	262000000000	204261638000	198000000000	258000000000	188000000000	203000000000	195000000000	197000000000	371000000000	428000000000	390000000000	369000000000	462000000000	458000000000	384000000000	288000000000	314000000000
						1696	52343	957.818	62.5307	SGTDGAIALTGVDEAYPLEEFQHLLPK	sp|B7ZMP1	B7ZMP1	Probable Xaa-Pro aminopeptidase 3 OS=Mus musculus GN=Xpnpep3 PE=2 SV=1	Xpnpep3	Xpnpep3_SGTDG	2	TRUE	TRUE	6.13e-05	72800000000	59281576250	89400000000	52825000000	89600000000	TRUE	No	TRUE	No	No	11.6929	12.4545	16	69400000000	54426305000	47500000000	65800000000	47100000000	52500000000	55400000000	56300000000	94100000000	95100000000	85800000000	82600000000	102000000000	93900000000	89200000000	73300000000	64300000000
						2203	127079	767.391	63.1567	TSPFELYQFFVR	sp|Q8BYL4	Q8BYL4	Tyrosine--tRNA ligase, mitochondrial OS=Mus musculus GN=Yars2 PE=1 SV=2	Yars2	Yars2_TSPFE	3	TRUE	FALSE	0.00837056	27418750000	22386608775	30650000000	23225000000	33425000000	FALSE	Yes	TRUE	No	No	9.33424	10.364	16	26700000000	18946435100	16900000000	27000000000	19300000000	24200000000	26000000000	23400000000	31800000000	34900000000	27800000000	28100000000	38100000000	34200000000	34400000000	27000000000	25500000000
						2024	66430	485.257	42.7088	TGFAEGFLK	sp|O88967	O88967	ATP-dependent zinc metalloprotease YME1L1 OS=Mus musculus GN=Yme1l1 PE=2 SV=1	Yme1l1	Yme1l1_TGFAE	7	TRUE	FALSE	0.0703998	50300000000	43235390000	57850000000	46875000000	53050000000	TRUE	Yes	TRUE	No	No	18.5295	11.8548	16	41300000000	44241560000	34300000000	53100000000	37300000000	50400000000	47300000000	52500000000	62600000000	63600000000	50400000000	54800000000	61600000000	50000000000	57100000000	43500000000	46200000000
						783	33706	738.876	55.7125	LICCDILDVLDK	sp|P62259	P62259	14-3-3 protein epsilon OS=Mus musculus GN=Ywhae PE=1 SV=1	Ywhae	Ywhae_LICCD	5	TRUE	FALSE	0.0291111	145000000000	117388490500	150250000000	142750000000	169000000000	TRUE	Yes	TRUE	No	No	16.3474	8.16966	16	131000000000	98753962000	98800000000	141000000000	117000000000	149000000000	144000000000	161000000000	147000000000	173000000000	141000000000	140000000000	196000000000	186000000000	156000000000	138000000000	129000000000
						742	7821	500.27	49.5542	LGFMSAFVK	sp|Q9D2G2	Q9D2G2	Dihydrolipoyllysine-residue succinyltransferase component of 2-oxoglutarate dehydrogenase complex, m		Dihydrolip_LGFMS	6	TRUE	FALSE	0.00634304	37918750000	30149871625	38750000000	32800000000	49975000000	TRUE	Yes	TRUE	No	No	22.0922	9.71231	16	33800000000	24599486500	26100000000	36100000000	30700000000	35000000000	28500000000	37000000000	37100000000	44300000000	40600000000	33000000000	59000000000	59500000000	42300000000	39100000000	37900000000
						1604	18893	604.832	40.0566	RPHLSVILVGDNPASHSYVLNK	sp|P18155	P18155	Bifunctional methylenetetrahydrofolate dehydrogenase/cyclohydrolase, mitochondrial OS=Mus musculus G		Mthfd2	8	TRUE	TRUE	8.8e-06	141581000000	105575169250	178750000000	118500000000	163500000000	FALSE	Yes	TRUE	No	No	11.444	8.32562	16	105000000000	97300677000	101000000000	119000000000	98000000000	126000000000	117000000000	133000000000	185000000000	190000000000	159000000000	181000000000	178000000000	160000000000	162000000000	154000000000	133000000000
						2718	29727	694.414	61.9095	VVTIAPGLFATPLLTTLPEK	tr|Q99N15	Q99N15	17beta-hydroxysteroid dehydrogenase type 10/short chain L-3-hydroxyacyl-CoA dehydrogenase OS=Mus mus		17beta-hyd_VVTIA	12	TRUE	FALSE	0.0190015	216938000000	226547747750	225250000000	173000000000	243000000000	TRUE	Yes	TRUE	No	No	10.7331	15.1869	16	262000000000	223190991000	177000000000	244000000000	156000000000	167000000000	189000000000	180000000000	233000000000	234000000000	228000000000	206000000000	291000000000	255000000000	234000000000	192000000000	193000000000
						1910	41963	827.433	63.31	SYLENPAFMLLDLK	sp|P53395	P53395	Lipoamide acyltransferase component of branched-chain alpha-keto acid dehydrogenase complex, mitocho		Lipoamide _SYLEN	3	TRUE	FALSE	0.000452756	30893750000	21360000000	39500000000	27525000000	35200000000	TRUE	Yes	TRUE	No	No	19.3452	9.22145	16	22900000000	19040000000	16700000000	26800000000	23600000000	29500000000	29000000000	28000000000	42300000000	45600000000	34800000000	35300000000	40000000000	35800000000	36900000000	28100000000	26900000000
						2575	45349	869.978	44.6415	VPLPSLSPTMQAGTIAR	sp|Q8BMF4	Q8BMF4	Dihydrolipoyllysine-residue acetyltransferase component of pyruvate dehydrogenase complex, mitochond		Dihydrolip_VPLPS	9	TRUE	FALSE	0.00033643	217438000000	161879828000	250500000000	185750000000	271500000000	TRUE	Yes	TRUE	Yes	No	23.014	10.1302	16	167000000000	158519312000	135000000000	187000000000	157000000000	213000000000	176000000000	197000000000	260000000000	262000000000	243000000000	237000000000	320000000000	293000000000	259000000000	214000000000	218000000000
[truncated: 59 more columns]

## Sheet: Sheet1
			1	1
			0.9			0.035	2	0.035	0.03	0.025	0.02	0.015	0.01	0.005	0	-0.005	-0.01	-0.015	-0.02	-0.025	-0.03	-0.035
1.5			0.8			0.03		+2							0							-2
1	1		0.7			0.025
0.9			0.6			0.02
0.8			0.5	0.5		0.015
0.7			0.4			0.01
0.6			0.3			0.005
0.5	0.5		0.2			0	0
0.4			0.1			-0.005
0.3			1.38778e-16	0		-0.01
0.2			-0.1			-0.015
0.1			-0.2			-0.02
1.38778e-16	0		-0.3			-0.025
-0.1			-0.4			-0.03
-0.2			-0.5	-0.5		-0.035	-2
-0.3			-0.6
-0.4			-0.7
-0.5	-0.5		-0.8
-0.6			-0.9
-0.7			-1	-1
-0.8			-1.1
-0.9
-1	-1
-1.1

## Sheet: significant features
GeneName	ProteinName	Accession	Overall p-value	WT	KO	WT + Myc	KO + Myc	S	WT:	WT:	WT + Myc:	WT + Myc:	WT + Myc:	WT:	WT:	WT:	KO:	KO:	KO:
				mean	mean	mean	mean	KO	KO	KO	KO + Myc	KO + Myc	KO + Myc	WT + Myc	WT + Myc	WT + Myc	KO + Myc	KO + Myc	KO + Myc
				intensity	intensity	intensity	intensity	fold change*	p-value*	q-value*	fold change	p-value	q-value	fold change	p-value	q-value	fold change	p-value	q-value	P017510_A1	P017526_A2	P017531_A3	P017507_A4	P017514_B1	P017512_B2	P017532_B3	P017529_B4	P017535_C1	P017517_C2	P017509_C3	P017527_C4	P017518_D1	P017537_D2	P017515_D3	P017536_D4	P017538_E1	P017528_E2	P017516_E3	P017534_E4	P017520_E5	P017511_E6	P017519_F1	P017525_F2	P017513_F3	P017530_F4	P017508_F5	P017533_F6
17beta-hyd	Dihydrolipoyllysine-residue acetyltransferase component of pyruvate dehydrogenase complex, mitochond	Q8BMF4	0.00033643	161879828000	250500000000	185750000000	271500000000	1.55537	0.000464435	0.972071	1.45502	0.0016368	0.0333353	1.14681	0.165681	0.110104	1.07282	0.463444	0.813964	147000000000	131611894000	117000000000	133000000000	169000000000	171000000000	164000000000	163000000000	95600000000	123000000000	116000000000	135000000000	142000000000	165000000000	130000000000	131000000000	141000000000	144000000000	123000000000	121000000000	143000000000	151000000000	128000000000	154000000000	135000000000	125000000000	135000000000	141000000000
Abcb10	ATP-binding cassette sub-family B member 10, mitochondrial OS=Mus musculus GN=Abcb10 PE=2 SV=1	Q9JI39	0.0592126	18946976825	24125000000	16750000000	23950000000	1.29465	0.104752	0.13385	1.44128	0.0287468	0.0154222	0.877519	0.392052	0.70446	0.976907	0.87649	0.975449	73900000000	72580481000	63300000000	75800000000	88500000000	89700000000	74700000000	80100000000	62600000000	73100000000	61300000000	64000000000	102000000000	98700000000	87600000000	76900000000	84600000000	61200000000	65600000000	70200000000	87300000000	78300000000	82900000000	85100000000	74900000000	65200000000	77100000000	66700000000
Abcb7	ATP-binding cassette sub-family B member 7, mitochondrial OS=Mus musculus GN=Abcb7 PE=1 SV=3	Q61102	0.000244528	6711259650	12775000000	7782500000	12480000000	1.93311	0.000153137	0.000788543	1.58528	0.00255757	0.000106481	1.18055	0.196773	0.530365	0.968128	0.794216	0.971515	46400000000	41115828000	33500000000	53200000000	45500000000	44600000000	34800000000	34000000000	30500000000	36300000000	40000000000	40400000000	62100000000	53800000000	51700000000	38500000000	34400000000	30100000000	29700000000	21200000000	47700000000	40700000000	36200000000	36200000000	35600000000	30000000000	38800000000	24500000000
Abcd3	ATP-binding cassette sub-family D member 3 OS=Mus musculus GN=Abcd3 PE=1 SV=2	P55096	0.245658	63187058750	63850000000	55350000000	59275000000	1.01956	0.794803	0.820979	1.06859	0.380476	0.444938	0.882998	0.113378	0.387281	0.925456	0.308585	0.655421	331000000000	257530561000	265000000000	330000000000	407000000000	434000000000	387000000000	315000000000	198000000000	267000000000	257000000000	280000000000	321000000000	279000000000	300000000000	247000000000	302000000000	260000000000	269000000000	247000000000	326000000000	329000000000	289000000000	322000000000	310000000000	261000000000	312000000000	295000000000
Acaa1a	3-ketoacyl-CoA thiolase A, peroxisomal OS=Mus musculus GN=Acaa1a PE=1 SV=1	Q921H8	0.000377336	118460541500	75475000000	117250000000	96925000000	0.630318	0.000123014	0.000673649	0.829824	0.0440917	0.000367514	0.986048	0.868319	0.940379	1.29815	0.00844198	0.13869	27800000000	22684698600	18900000000	29500000000	26300000000	30500000000	26300000000	25600000000	19000000000	23200000000	23900000000	25200000000	31200000000	28900000000	29500000000	24000000000	22400000000	20500000000	25800000000	19700000000	26100000000	26900000000	22200000000	22900000000	24700000000	23100000000	25100000000	19900000000
Acaa2	3-ketoacyl-CoA thiolase, mitochondrial OS=Mus musculus GN=Acaa2 PE=1 SV=3	Q8BWT1	0.050911	171138847000	170750000000	139250000000	180500000000	1.00559	0.950019	0.956286	1.29701	0.0113289	0.0619889	0.817206	0.0388465	0.219706	1.05403	0.556754	0.861347	46400000000	51959259000	57100000000	50300000000	87600000000	79400000000	81500000000	64400000000	41100000000	54400000000	29500000000	56200000000	74300000000	76200000000	68900000000	53600000000	65900000000	37900000000	42400000000	39700000000	72300000000	55700000000	68000000000	69800000000	51200000000	43600000000	53700000000	74500000000
Acad9	Acyl-CoA dehydrogenase family member 9, mitochondrial OS=Mus musculus GN=Acad9 PE=1 SV=2	Q8JZN5	0.000299235	82972732750	131250000000	98725000000	123500000000	1.58677	8.61e-05	0.000494934	1.25424	0.0148755	0.000177965	1.18865	0.0510504	0.247669	0.939547	0.44938	0.807516	36700000000	30092398600	27200000000	31200000000	27200000000	37500000000	36300000000	35400000000	36700000000	44900000000	31900000000	44100000000	54200000000	61500000000	46400000000	39700000000	37600000000	35000000000	30200000000	34000000000	39800000000	34300000000	42800000000	41600000000	34600000000	33600000000	35800000000	40400000000
Acadl	Long-chain specific acyl-CoA dehydrogenase, mitochondrial OS=Mus musculus GN=Acadl PE=1 SV=2	P51174	0.00269551	78726164750	98675000000	74075000000	103800000000	1.25014	0.0180131	0.0312288	1.41252	0.00115761	0.000827248	0.93042	0.393888	0.70446	1.05128	0.551218	0.856623	41300000000	44241560000	34300000000	53100000000	62600000000	63600000000	50400000000	54800000000	37300000000	50400000000	47300000000	52500000000	61600000000	50000000000	57100000000	43500000000	46200000000	41500000000	43000000000	34500000000	54400000000	57600000000	54000000000	48400000000	55300000000	41700000000	52600000000	42800000000
Acadm	Medium-chain specific acyl-CoA dehydrogenase, mitochondrial OS=Mus musculus GN=Acadm PE=1 SV=1	P45952	0.0189263	113370619250	144750000000	110600000000	132000000000	1.27738	0.0114819	0.02213	1.19295	0.0528526	0.00550106	0.970805	0.724602	0.88971	0.906641	0.25589	0.655421	14200000000	12953676800	10500000000	15600000000	30100000000	34000000000	25800000000	23600000000	11300000000	13000000000	11500000000	16000000000	29400000000	24800000000	27900000000	24000000000	20400000000	16300000000	16200000000	10600000000	19600000000	24100000000	19400000000	18400000000	20200000000	17400000000	20500000000	16100000000
Acads	Short-chain specific acyl-CoA dehydrogenase, mitochondrial OS=Mus musculus GN=Acads PE=1 SV=2	Q07417	6.29e-05	82867521000	106900000000	81000000000	140000000000	1.29067	0.00807355	0.0166845	1.71303	2.24e-05	6.4e-05	0.976684	0.774471	0.902066	1.29629	0.00730374	0.13869	69400000000	76062867000	81500000000	80900000000	99700000000	110000000000	113000000000	101000000000	60100000000	72700000000	53800000000	72200000000	113000000000	101000000000	91700000000	74000000000	87400000000	73000000000	70100000000	84100000000	88800000000	87200000000	90000000000	101000000000	74100000000	68200000000	83600000000	86500000000
Acadvl	Very long-chain specific acyl-CoA dehydrogenase, mitochondrial OS=Mus musculus GN=Acadvl PE=1 SV=3	P50544	0.000175507	204570596500	330000000000	178500000000	311250000000	1.60852	0.000907567	0.00313111	1.75622	0.000228918	8.23e-05	0.864265	0.204422	0.544142	0.943626	0.603206	0.874967	75200000000	84765958000	77300000000	83400000000	52000000000	57700000000	45600000000	54400000000	72600000000	63600000000	59700000000	68300000000	46900000000	44700000000	48300000000	51400000000	65100000000	64800000000	58000000000	48400000000	66600000000	65900000000	58000000000	72300000000	52500000000	56700000000	55200000000	56300000000
Acat1	Acetyl-CoA acetyltransferase, mitochondrial OS=Mus musculus GN=Acat1 PE=1 SV=1	Q8QZT1	0.174409	340108287500	396000000000	313250000000	354250000000	1.16186	0.142233	0.174627	1.12951	0.226404	0.0777856	0.926895	0.442148	0.719038	0.901093	0.296939	0.655421	313000000000	263268975000	272000000000	332000000000	359000000000	359000000000	313000000000	299000000000	229000000000	248000000000	258000000000	277000000000	363000000000	349000000000	367000000000	305000000000	296000000000	228000000000	259000000000	220000000000	317000000000	297000000000	302000000000	313000000000	290000000000	258000000000	301000000000	279000000000
Aco2	Aconitate hydratase, mitochondrial OS=Mus musculus GN=Aco2 PE=1 SV=1	Q99KI0	1.79e-06	567565840500	836000000000	428000000000	813500000000	1.47395	0.000160772	0.000792374	1.89261	1.28e-06	3.26e-06	0.754519	0.00203937	0.031981	0.968835	0.667418	0.885756	94900000000	83752288000	81900000000	106000000000	125000000000	128000000000	93000000000	91900000000	65200000000	82000000000	78400000000	94000000000	126000000000	111000000000	112000000000	88000000000	97400000000	80800000000	91700000000	79800000000	100000000000	106000000000	89400000000	85400000000	84300000000	75900000000	91400000000	75100000000
Acot13	Acyl-coenzyme A thioesterase 13 OS=Mus musculus GN=Acot13 PE=1 SV=1	Q9CQR4	0.000374758	29978269300	48900000000	26425000000	50875000000	1.66234	0.00223461	0.00619549	1.93756	0.000291995	0.000138556	0.88905	0.388323	0.70446	1.03625	0.790999	0.971515	30900000000	24757344300	24600000000	33300000000	52000000000	47400000000	41900000000	41700000000	23200000000	28300000000	28300000000	29200000000	51400000000	45900000000	46000000000	34900000000	34600000000	26000000000	29200000000	29000000000	39000000000	40000000000	37600000000	36300000000	36400000000	28600000000	37000000000	31000000000
Acot2	Acyl-coenzyme A thioesterase 2, mitochondrial OS=Mus musculus GN=Acot2 PE=1 SV=2	Q9QYR9	1.41e-06	86668645500	45875000000	37775000000	34200000000	0.530426	1.74e-05	0.000131445	0.906843	0.310853	0.000336918	0.435176	1.1e-06	0.000126578	0.743999	0.0076358	0.13869	121000000000	111011275000	129000000000	142000000000	227000000000	238000000000	211000000000	199000000000	152000000000	181000000000	156000000000	184000000000	233000000000	209000000000	223000000000	206000000000	171000000000	157000000000	157000000000	131000000000	192000000000	191000000000	178000000000	176000000000	175000000000	160000000000	173000000000	177000000000
Acot9	Acyl-coenzyme A thioesterase 9, mitochondrial OS=Mus musculus GN=Acot9 PE=1 SV=1	Q9R0X4	0.0896805	76600737250	89450000000	68750000000	81425000000	1.17711	0.120684	0.152512	1.19324	0.095408	0.0372105	0.897621	0.290218	0.63217	0.909923	0.352626	0.695178	123000000000	105808126000	108000000000	139000000000	173000000000	171000000000	139000000000	147000000000	117000000000	128000000000	132000000000	142000000000	161000000000	151000000000	148000000000	115000000000	137000000000	103000000000	117000000000	112000000000	135000000000	142000000000	141000000000	139000000000	134000000000	113000000000	143000000000	137000000000
Acsf2	Acyl-CoA synthetase family member 2, mitochondrial OS=Mus musculus GN=Acsf2 PE=1 SV=1	Q8VCW8	1.55e-05	80381340750	145000000000	58500000000	168250000000	1.81628	0.000970165	0.00324958	2.86936	5.87e-06	1.32e-05	0.738005	0.0475542	0.244752	1.1659	0.286705	0.655421	58400000000	43516805000	44800000000	63100000000	66300000000	67100000000	57100000000	52500000000	37500000000	51700000000	49600000000	52600000000	65900000000	58200000000	66200000000	49900000000	47700000000	42500000000	51000000000	50800000000	56200000000	55400000000	50100000000	47300000000	50100000000	47100000000	54500000000	43300000000
Acsf3	Acyl-CoA synthetase family member 3, mitochondrial OS=Mus musculus GN=Acsf3 PE=2 SV=2	Q3URE1	7.64e-06	44014689500	90050000000	47125000000	80225000000	2.03885	6.21e-06	6.12e-05	1.6872	0.00011783	5.6e-06	1.07025	0.481945	0.743492	0.88566	0.218736	0.633442	93900000000	88910905000	85900000000	84500000000	127000000000	178000000000	179000000000	163000000000	117000000000	119000000000	123000000000	144000000000	166000000000	134000000000	135000000000	123000000000	138000000000	115000000000	109000000000	128000000000	138000000000	123000000000	138000000000	130000000000	114000000000	119000000000	112000000000	133000000000
Afg3l1	AFG3-like protein 1 OS=Mus musculus GN=Afg3l1 PE=2 SV=2	Q920A7	8.08e-05	11910690175	23825000000	13225000000	24400000000	2.03119	0.000107907	0.000600449	1.84353	0.000382452	3.92e-05	1.11571	0.400099	0.711517	1.01263	0.922003	0.984753	89000000000	76890931000	72100000000	93900000000	128000000000	145000000000	133000000000	119000000000	83200000000	113000000000	93700000000	105000000000	136000000000	130000000000	121000000000	107000000000	106000000000	92900000000	103000000000	93200000000	111000000000	117000000000	96400000000	107000000000	108000000000	96700000000	113000000000	107000000000
Afg3l2	AFG3-like protein 2 OS=Mus musculus GN=Afg3l2 PE=1 SV=1	Q8JZQ2	0.0276942	41929888250	53100000000	45100000000	59575000000	1.26907	0.0412466	0.0621401	1.30131	0.0265934	0.00793378	1.07614	0.494924	0.745628	1.10348	0.363507	0.704551	40200000000	35244012000	38000000000	47800000000	61700000000	75100000000	59900000000	49600000000	33200000000	45200000000	39100000000	40600000000	81300000000	73000000000	65200000000	59800000000	57800000000	27900000000	35700000000	39100000000	52600000000	52400000000	45700000000	55900000000	54000000000	38900000000	57200000000	51000000000
Agk	Acylglycerol kinase, mitochondrial OS=Mus musculus GN=Agk PE=1 SV=1	Q9ESW4	6.15e-05	51812903750	80850000000	59850000000	90175000000	1.57401	0.000143496	0.000773533	1.50954	0.000328765	4.04e-05	1.16125	0.0967151	0.365103	1.11368	0.218758	0.633442	21300000000	14350426100	13200000000	24100000000	40000000000	37900000000	31100000000	26000000000	14700000000	16800000000	14300000000	19800000000	36700000000	35100000000	37000000000	29600000000	24100000000	18100000000	18000000000	20100000000	25000000000	25700000000	22100000000	25500000000	24100000000	21700000000	27200000000	24400000000
Agps	Alkyldihydroxyacetonephosphate synthase, peroxisomal OS=Mus musculus GN=Agps PE=2 SV=1	A2AL50	0.0641081	43698296250	44875000000	39600000000	53875000000	1.02599	0.801732	0.825665	1.35034	0.0109584	0.048082	0.910974	0.369241	0.70446	1.19896	0.094483	0.531207	28400000000	48957596000	16000000000	37700000000	93100000000	54500000000	84700000000	77500000000	16100000000	18000000000	40400000000	36300000000	66500000000	46800000000	45000000000	42700000000	45800000000	67700000000	20000000000	59800000000	39900000000	25300000000	51700000000	43800000000	49300000000	54500000000	49100000000	46300000000
Ak2	Isoform 2 of Adenylate kinase 2, mitochondrial OS=Mus musculus GN=Ak2	Q9WTP6	0.000128991	85877689000	127750000000	136750000000	164750000000	1.49982	0.00106481	0.0035323	1.20114	0.0767558	0.00170513	1.60077	0.000325047	0.0124601	1.28199	0.0222069	0.248541	27100000000	19805546500	21500000000	27600000000	26200000000	31900000000	23600000000	25000000000	20600000000	26300000000	25700000000	27600000000	27200000000	25700000000	22600000000	20600000000	22900000000	21500000000	26300000000	21200000000	25800000000	21700000000	24700000000	22100000000	25800000000	21100000000	25500000000	20200000000
Ak3	GTP:AMP phosphotransferase AK3, mitochondrial OS=Mus musculus GN=Ak3 PE=1 SV=3	Q9WTP7	9.37e-06	65825674250	123500000000	66200000000	118250000000	1.88602	1.75e-05	0.000131445	1.78037	4.35e-05	6.01e-06	1.01202	0.899342	0.961672	0.955337	0.630317	0.874967	130000000000	110883676000	107000000000	155000000000	209000000000	210000000000	171000000000	171000000000	123000000000	164000000000	150000000000	154000000000	180000000000	155000000000	173000000000	121000000000	146000000000	129000000000	128000000000	136000000000	166000000000	169000000000	166000000000	162000000000	155000000000	119000000000	170000000000	153000000000
Aldh18a1	Delta-1-pyrroline-5-carboxylate synthase OS=Mus musculus GN=Aldh18a1 PE=2 SV=2	Q9Z110	0.000308624	266099138500	354000000000	227000000000	324750000000	1.33767	0.00227693	0.00623445	1.42729	0.000498725	0.000186962	0.858022	0.0650595	0.292524	0.915508	0.264466	0.655421	303000000000	279509795000	225000000000	316000000000	415000000000	487000000000	503000000000	386000000000	316000000000	354000000000	273000000000	337000000000	578000000000	563000000000	414000000000	396000000000	386000000000	291000000000	292000000000	127000000000	423000000000	371000000000	385000000000	424000000000	338000000000	273000000000	367000000000	370000000000
Aldh1l2	Mitochondrial 10-formyltetrahydrofolate dehydrogenase OS=Mus musculus GN=Aldh1l2 PE=2 SV=2	Q8K009	1.9e-06	180825037750	134500000000	91825000000	83850000000	0.7455	0.00333365	0.00854539	0.909455	0.2612	0.00783628	0.510416	2.4e-06	0.000207272	0.62267	7.42e-05	0.0255879	92900000000	60537197000	63300000000	70700000000	65200000000	82700000000	86400000000	80000000000	64000000000	79500000000	67200000000	90600000000	110000000000	119000000000	65300000000	76800000000	75200000000	62100000000	64700000000	77300000000	79300000000	70800000000	79000000000	85200000000	70000000000	65300000000	74200000000	81300000000
Aldh2	Aldehyde dehydrogenase, mitochondrial OS=Mus musculus GN=Aldh2 PE=1 SV=1	P47738	9.15e-05	497655625500	629000000000	431500000000	796500000000	1.27123	0.0194391	0.0333656	1.83825	1.8e-05	8.28e-05	0.874317	0.157145	0.458943	1.2643	0.0217741	0.248541	43800000000	46293185000	35200000000	49500000000	51600000000	49900000000	39600000000	38400000000	36200000000	43500000000	37600000000	41100000000	62200000000	51600000000	58900000000	42800000000	47300000000	35800000000	36800000000	43200000000	54000000000	50200000000	48800000000	51500000000	41800000000	37200000000	46600000000	41500000000
Apoa1bp	NAD(P)H-hydrate epimerase OS=Mus musculus GN=Apoa1bp PE=1 SV=1	Q8K4Z3	0.0079844	42770187750	53275000000	35425000000	47975000000	1.24794	0.0402509	0.0609059	1.33773	0.0106519	0.00447771	0.834033	0.0840268	0.349268	0.894045	0.267578	0.655421	75500000000	44468548000	35700000000	213000000000	165000000000	97900000000	63300000000	108000000000	37900000000	173000000000	52700000000	59900000000	118000000000	73300000000	219000000000	74400000000	48700000000	41900000000	70900000000	70900000000	70600000000	114000000000	76400000000	53700000000	71600000000	65300000000	96600000000	81000000000
Armc1	Armadillo repeat-containing protein 1 OS=Mus musculus GN=Armc1 PE=1 SV=1	Q9D7A8	0.245821	36957062025	30825000000	34975000000	29950000000	0.839926	0.140355	0.173558	0.854944	0.181506	0.0659102	0.954535	0.681098	0.877072	0.971603	0.798716	0.971515	116000000000	143507505000	131000000000	132000000000	160000000000	167000000000	165000000000	161000000000	128000000000	117000000000	130000000000	135000000000	125000000000	129000000000	146000000000	120000000000	146000000000	136000000000	118000000000	148000000000	157000000000	137000000000	128000000000	174000000000	125000000000	126000000000	124000000000	135000000000
Atad1	ATPase family AAA domain-containing protein 1 OS=Mus musculus GN=Atad1 PE=1 SV=1	Q9D5T0	0.0157473	37249762000	55000000000	41825000000	54075000000	1.45868	0.00714832	0.0154136	1.28552	0.0524159	0.00416263	1.12775	0.323181	0.663675	0.993883	0.958928	0.991534	505000000000	416354140000	442000000000	592000000000	666000000000	748000000000	591000000000	623000000000	442000000000	526000000000	548000000000	563000000000	722000000000	633000000000	661000000000	580000000000	559000000000	385000000000	414000000000	443000000000	603000000000	625000000000	524000000000	575000000000	561000000000	464000000000	557000000000	547000000000
Atad3	ATPase family AAA domain-containing protein 3 OS=Mus musculus GN=Atad3 PE=1 SV=1	Q925I1	0.010502	43659121250	56350000000	58200000000	56400000000	1.29153	0.00682333	0.0148991	0.965724	0.664595	0.080455	1.33612	0.00307446	0.0407957	0.999071	0.990745	0.996522	18300000000	16748795900	18800000000	18600000000	29500000000	30300000000	31700000000	27500000000	14800000000	16600000000	13000000000	15500000000	32100000000	29200000000	29800000000	24200000000	20200000000	21000000000	18100000000	9190000000	25300000000	21000000000	23800000000	24200000000	18300000000	22400000000	21100000000	25900000000
Atic	Bifunctional purine biosynthesis protein PURH OS=Mus musculus GN=Atic PE=1 SV=2	Q9CWJ9	0.944999	35504329500	36175000000	37775000000	35700000000	1.01846	0.861123	0.881565	0.946307	0.599468	0.824525	1.05343	0.620131	0.848081	0.978806	0.837669	0.971515	94700000000	79474582000	74600000000	97900000000	52400000000	47000000000	41100000000	43000000000	30900000000	37600000000	44200000000	38400000000	37900000000	35400000000	35500000000	28000000000	44800000000	40500000000	45600000000	40100000000	49900000000	49900000000	49400000000	56000000000	49400000000	39800000000	54100000000	36600000000
Atp5a1	ATP synthase subunit alpha, mitochondrial OS=Mus musculus GN=Atp5a1 PE=1 SV=1	Q03265	0.0609275	2487333292500	3062500000000	2352500000000	2875000000000	1.23904	0.0483112	0.069738	1.21844	0.0655855	0.0155881	0.949975	0.608288	0.836094	0.934178	0.498342	0.813964	34300000000	35686842000	30900000000	40800000000	34500000000	38200000000	35300000000	39300000000	27000000000	29200000000	27100000000	30800000000	38500000000	39300000000	32200000000	35200000000	34700000000	29500000000	32300000000	29100000000	34800000000	41100000000	37000000000	33000000000	36000000000	28300000000	40200000000	35700000000
Atp5b	ATP synthase subunit beta, mitochondrial OS=Mus musculus GN=Atp5b PE=1 SV=2	P56480	0.0177075	1900980730000	2397500000000	2000000000000	2370000000000	1.26564	0.00870585	0.0176678	1.18493	0.0436893	0.00416774	1.05461	0.493482	0.745628	0.987363	0.868666	0.975449	97500000000	83107160000	84800000000	111000000000	142000000000	138000000000	123000000000	117000000000	101000000000	133000000000	107000000000	114000000000	158000000000	129000000000	134000000000	113000000000	122000000000	93400000000	99700000000	104000000000	136000000000	128000000000	123000000000	133000000000	115000000000	92200000000	119000000000	108000000000
Atp5c1	ATP synthase subunit gamma OS=Mus musculus GN=Atp5c1 PE=2 SV=1	Q8C2Q8	0.000881448	128512969500	168250000000	108675000000	164250000000	1.31819	0.00879995	0.0177543	1.50486	0.000589451	0.000390919	0.851679	0.0945646	0.363535	0.972288	0.756153	0.955578	72500000000	65820541000	66400000000	59300000000	79500000000	90000000000	94900000000	69500000000	87400000000	107000000000	71100000000	101000000000	131000000000	118000000000	112000000000	81800000000	86200000000	80800000000	73800000000	88300000000	97800000000	72600000000	91100000000	97300000000	78800000000	83400000000	76200000000	93900000000
Atp5d	ATP synthase subunit delta, mitochondrial OS=Mus musculus GN=Atp5d PE=1 SV=1	Q9D3D9	0.062813	579122112500	734500000000	599000000000	695500000000	1.26696	0.0220306	0.0364071	1.15513	0.135114	0.0155126	1.02747	0.768564	0.900877	0.936776	0.482031	0.813964	112000000000	81024410000	75800000000	99200000000	125000000000	152000000000	134000000000	131000000000	73100000000	85500000000	75700000000	78800000000	175000000000	173000000000	138000000000	127000000000	115000000000	92300000000	96900000000	115000000000	118000000000	113000000000	120000000000	126000000000	109000000000	93000000000	117000000000	105000000000
Atp5f1	ATP synthase F(0) complex subunit B1, mitochondrial OS=Mus musculus GN=Atp5f1 PE=1 SV=1	Q9CQQ7	0.104167	72263346500	90425000000	72650000000	112650000000	1.2481	0.268968	0.307265	1.59562	0.0309405	0.0324406	0.958371	0.827753	0.909474	1.22523	0.308986	0.655421	782000000000	683900210000	574000000000	734000000000	953000000000	979000000000	847000000000	822000000000	634000000000	728000000000	675000000000	744000000000	1140000000000	1110000000000	985000000000	863000000000	804000000000	655000000000	702000000000	733000000000	904000000000	861000000000	850000000000	871000000000	797000000000	723000000000	819000000000	763000000000
Atp5i	ATP synthase subunit e, mitochondrial OS=Mus musculus GN=Atp5i PE=1 SV=2	Q06185	0.17368	829567177500	959750000000	824750000000	975750000000	1.15632	0.13576	0.1697	1.18016	0.093154	0.0397836	0.990715	0.919892	0.966004	1.01114	0.904916	0.983844	59400000000	50348294000	51600000000	67800000000	80800000000	84800000000	66100000000	64100000000	50200000000	58500000000	55900000000	54400000000	70700000000	63400000000	66200000000	58900000000	59400000000	49500000000	56600000000	48000000000	66200000000	60900000000	59000000000	70700000000	61000000000	50500000000	66400000000	56400000000
Atp5j	ATP synthase-coupling factor 6, mitochondrial OS=Mus musculus GN=Atp5j PE=1 SV=1	P97450	0.0761766	352680710000	435750000000	365000000000	399250000000	1.23369	0.0200712	0.0341111	1.09727	0.259292	0.0237965	1.03156	0.69874	0.886269	0.917492	0.293529	0.655421	255000000000	209476256000	195000000000	258000000000	310000000000	336000000000	334000000000	296000000000	170000000000	195000000000	178000000000	185000000000	392000000000	369000000000	354000000000	303000000000	249000000000	218000000000	250000000000	261000000000	281000000000	274000000000	267000000000	279000000000	270000000000	216000000000	282000000000	264000000000
Atp5l	ATP synthase subunit g, mitochondrial OS=Mus musculus GN=Atp5l PE=1 SV=1	Q9CPQ8	0.000675206	119635384250	183750000000	123000000000	171000000000	1.53936	0.000498065	0.00197509	1.3913	0.00356328	0.000228568	1.02362	0.802797	0.905114	0.925162	0.41148	0.771384	25100000000	23985797100	20200000000	25900000000	35300000000	37400000000	30100000000	29500000000	20600000000	27100000000	19400000000	26000000000	34900000000	32700000000	29200000000	27600000000	27000000000	25900000000	24000000000	24800000000	30200000000	29300000000	29300000000	30800000000	28100000000	24600000000	29500000000	27000000000
Atp5o	ATP synthase subunit O, mitochondrial OS=Mus musculus GN=Atp5o PE=1 SV=1	Q9DB20	0.0205939	581287080250	751500000000	560500000000	685000000000	1.29436	0.0132757	0.0247574	1.21758	0.0469194	0.00555922	0.968754	0.727254	0.88971	0.91129	0.316692	0.658186	98800000000	77249184000	67700000000	99200000000	111000000000	120000000000	91800000000	85100000000	72300000000	94700000000	84600000000	98800000000	113000000000	97300000000	101000000000	93100000000	84200000000	75600000000	81100000000	68000000000	105000000000	103000000000	89200000000	94000000000	90500000000	80500000000	94500000000	75300000000
Bak1	Bcl-2 homologous antagonist/killer OS=Mus musculus GN=Bak1 PE=1 SV=2	O08734	0.0397618	25156101900	30425000000	35550000000	40150000000	1.22072	0.191158	0.2282	1.10621	0.496561	0.181678	1.42568	0.0298482	0.18066	1.29195	0.100506	0.540726	53000000000	46240715000	33700000000	56700000000	68400000000	81900000000	62400000000	57900000000	47200000000	50400000000	50100000000	56200000000	95400000000	84600000000	73100000000	67100000000	53800000000	45000000000	46400000000	32500000000	66200000000	64400000000	53100000000	51300000000	50000000000	42300000000	52900000000	41500000000
Bcat2	Branched-chain-amino-acid aminotransferase, mitochondrial OS=Mus musculus GN=Bcat2 PE=2 SV=2	O35855	0.000155669	18237606525	33750000000	16400000000	34600000000	1.88267	0.000720657	0.00258986	2.11938	0.000174174	6.4e-05	0.920076	0.564134	0.797249	1.03576	0.806701	0.971515	10200000000	6326638600	6310000000	8890000000	11700000000	12000000000	8900000000	9340000000	6940000000	7850000000	8610000000	9240000000	13700000000	11500000000	13400000000	9960000000	9500000000	8280000000	7550000000	7850000000	11900000000	10400000000	8480000000	8150000000	8240000000	7030000000	8540000000	5810000000
Bckdha	2-oxoisovalerate dehydrogenase subunit alpha, mitochondrial OS=Mus musculus GN=Bckdha PE=2 SV=1	Q3U3J1	6.2e-06	13829750150	29050000000	12067500000	27750000000	2.10623	3.88e-05	0.00026244	2.3336	1.12e-05	4.88e-06	0.853846	0.205446	0.544142	0.946021	0.646654	0.878352	46000000000	41458758000	39700000000	48900000000	100000000000	96500000000	89800000000	73900000000	43600000000	53300000000	43500000000	48100000000	99000000000	78300000000	80300000000	63300000000	62500000000	45300000000	50400000000	53000000000	68200000000	72300000000	64800000000	68000000000	58500000000	55700000000	64700000000	67600000000
Bckdhb	2-oxoisovalerate dehydrogenase subunit beta, mitochondrial OS=Mus musculus GN=Bckdhb PE=1 SV=2	Q6P3A8	2.14e-07	16175001400	48225000000	13475000000	40150000000	3.0099	8.1e-07	1.86e-05	2.9441	1e-06	5.06e-07	0.847113	0.18819	0.515282	0.828594	0.139804	0.588582	57800000000	50946335000	55400000000	74900000000	89900000000	93900000000	80700000000	75600000000	58800000000	71900000000	58600000000	68700000000	105000000000	112000000000	97100000000	75400000000	79900000000	60900000000	62600000000	58300000000	82500000000	80900000000	77000000000	89700000000	72900000000	56000000000	78300000000	69500000000
Bckdk P	[3-methyl-2-oxobutanoate dehydrogenase [lipoamide]] kinase, mitochondrial OS=Mus musculus GN=Bckdk P	O55028	1.84e-07	18112198975	29750000000	14975000000	28825000000	1.64325	4.22e-06	4.69e-05	1.92229	2.32e-07	5.06e-07	0.824996	0.00982384	0.0869032	0.965085	0.581794	0.874967	25400000000	22083721200	17600000000	21600000000	27400000000	41800000000	39900000000	38300000000	25100000000	24000000000	20800000000	22000000000	60800000000	64000000000	32100000000	37800000000	30300000000	23400000000	25000000000	28000000000	32800000000	33100000000	33000000000	35300000000	30700000000	26800000000	29700000000	28100000000
Bphl	Valacyclovir hydrolase OS=Mus musculus GN=Bphl PE=1 SV=1	Q8R164	0.000124939	28389336075	45750000000	27250000000	44550000000	1.6184	0.000295416	0.00132361	1.62547	0.00027382	5.34e-05	0.964192	0.710015	0.88971	0.968405	0.743214	0.946157	18000000000	11400005600	16700000000	18600000000	53900000000	54600000000	40400000000	44000000000	13400000000	13500000000	12600000000	14400000000	44600000000	39800000000	46000000000	30200000000	29100000000	26000000000	24700000000	16700000000	32600000000	30300000000	27400000000	36200000000	29600000000	24700000000	32400000000	29500000000
C1qbp	Complement component 1 Q subcomponent-binding protein, mitochondrial OS=Mus musculus GN=C1qbp PE=2 S	Q8R5L1	0.0158813	1358376237500	1627500000000	1655000000000	1822500000000	1.19442	0.0383687	0.0585716	1.10285	0.224196	0.0323754	1.21803	0.0240135	0.15342	1.12465	0.150039	0.59067	73500000000	57653363000	62200000000	78500000000	63400000000	64100000000	58700000000	58500000000	47500000000	60500000000	58600000000	61600000000	74800000000	69400000000	69200000000	54200000000	64400000000	48800000000	59400000000	61500000000	66900000000	65900000000	65800000000	66900000000	61100000000	54900000000	65400000000	58600000000
Capza2	F-actin-capping protein subunit alpha-2 OS=Mus musculus GN=Capza2 PE=1 SV=3	P47754	0.0143344	125720919000	190250000000	147750000000	157250000000	1.52175	0.00188039	0.00540613	1.05808	0.603773	0.0115371	1.18126	0.141785	0.447118	0.821333	0.0878371	0.513624	120000000000	104869069000	87000000000	124000000000	92700000000	92800000000	86000000000	72700000000	98600000000	109000000000	105000000000	114000000000	90400000000	84200000000	78100000000	72100000000	89000000000	83500000000	89700000000	77500000000	101000000000	98800000000	87300000000	91800000000	89500000000	77400000000	99500000000	90100000000
Carkd	ATP-dependent (S)-NAD(P)H-hydrate dehydratase OS=Mus musculus GN=Carkd PE=1 SV=1	Q9CZ42	0.00157045	65210653250	77750000000	50650000000	74725000000	1.19472	0.0632435	0.0862412	1.46522	0.00087382	0.00138192	0.780649	0.0146594	0.106201	0.957397	0.625546	0.874967	37700000000	32028248100	30800000000	47300000000	33800000000	35500000000	27100000000	26900000000	29000000000	34700000000	36800000000	39400000000	35400000000	28900000000	30600000000	24900000000	28600000000	24100000000	27900000000	28800000000	34700000000	37300000000	32300000000	32900000000	31800000000	28800000000	32700000000	27200000000
Cat	Catalase OS=Mus musculus GN=Cat PE=1 SV=4	P24270	0.00446844	49484439500	34700000000	43600000000	46850000000	0.701286	0.000889469	0.00310954	1.068	0.432146	0.0333353	0.88635	0.161864	0.4591	1.34983	0.00299972	0.090936	10500000000	7843672600	6980000000	11100000000	13100000000	15600000000	10800000000	11600000000	7520000000	8580000000	9880000000	10100000000	18800000000	16500000000	13700000000	11600000000	11100000000	8920000000	11100000000	9050000000	10400000000	11800000000	11600000000	12400000000	12500000000	9390000000	12100000000	9550000000
Cav1	Caveolin-1 OS=Mus musculus GN=Cav1 PE=1 SV=1	P49817	0.0756895	51685578000	59450000000	74925000000	63675000000	1.16448	0.247429	0.285495	0.858114	0.245251	0.996712	1.44395	0.0125258	0.10289	1.06406	0.629027	0.874967	51900000000	60984160000	62400000000	66700000000	82500000000	80100000000	79500000000	65700000000	50700000000	64600000000	53800000000	68700000000	104000000000	88900000000	84400000000	72400000000	68600000000	53300000000	56000000000	62300000000	79300000000	69600000000	69600000000	76700000000	63000000000	53600000000	68300000000	74900000000
Cbr2	Carbonyl reductase [NADPH] 2 OS=Mus musculus GN=Cbr2 PE=1 SV=1	P08074	2.52e-08	111016054750	22000000000	61600000000	22625000000	0.201198	1.68e-08	8.28e-07	0.366281	2.71e-06	1.43e-07	0.563922	0.000504612	0.0131246	1.02662	0.832566	0.971515	137000000000	119365812000	130000000000	169000000000	172000000000	170000000000	145000000000	146000000000	99800000000	123000000000	108000000000	130000000000	161000000000	138000000000	151000000000	130000000000	139000000000	106000000000	111000000000	103000000000	145000000000	143000000000	136000000000	150000000000	144000000000	118000000000	146000000000	134000000000
Cct7	T-complex protein 1 subunit eta OS=Mus musculus GN=Cct7 PE=1 SV=1	P80313	0.0780175	57913527750	69125000000	80375000000	73650000000	1.19916	0.139492	0.17311	0.913554	0.446065	0.60919	1.3885	0.0143508	0.106201	1.0578	0.633222	0.874967	20400000000	16674911200	14300000000	20600000000	28200000000	29100000000	25400000000	23800000000	15900000000	22900000000	23700000000	25300000000	33000000000	28800000000	29300000000	20700000000	21400000000	17400000000	19500000000	23100000000	23900000000	23200000000	19500000000	17400000000	18000000000	14900000000	21100000000	15900000000
Ch	Coiled-coil-helix-coiled-coil-helix domain-containing protein 3, mitochondrial OS=Mus musculus GN=Ch	Q9CRB9	0.185345	150181387750	169000000000	152000000000	174750000000	1.12097	0.163884	0.199788	1.15064	0.0934257	0.0456593	1.00781	0.921204	0.966004	1.03449	0.667526	0.885756	103000000000	115482477000	113000000000	122000000000	148000000000	150000000000	153000000000	128000000000	97100000000	116000000000	98300000000	131000000000	157000000000	135000000000	126000000000	110000000000	119000000000	97900000000	102000000000	104000000000	130000000000	125000000000	128000000000	137000000000	114000000000	99000000000	117000000000	123000000000
Chchd4	Mitochondrial intermembrane space import and assembly protein 40 OS=Mus musculus GN=Chchd4 PE=1 SV=1	Q8VEA4	2.43e-06	125752818750	218750000000	168250000000	217750000000	1.74256	1.04e-06	2.11e-05	1.29734	0.00114184	5.33e-06	1.3385	0.000470563	0.0131246	0.996515	0.955565	0.991534	548000000000	617488450000	592000000000	559000000000	747000000000	796000000000	738000000000	657000000000	546000000000	566000000000	549000000000	735000000000	840000000000	620000000000	764000000000	558000000000	746000000000	578000000000	552000000000	636000000000	807000000000	616000000000	681000000000	769000000000	596000000000	618000000000	544000000000	647000000000
Cisd1	CDGSH iron-sulfur domain-containing protein 1 OS=Mus musculus GN=Cisd1 PE=1 SV=1	Q91WS0	4.39e-06	91948982750	150500000000	97600000000	151250000000	1.63776	8e-06	7.26e-05	1.55102	2.51e-05	3.54e-06	1.06297	0.376118	0.70446	1.00668	0.921882	0.984753	843000000000	732946630000	686000000000	929000000000	1140000000000	1450000000000	1250000000000	1200000000000	899000000000	998000000000	923000000000	985000000000	1240000000000	1300000000000	1140000000000	980000000000	1150000000000	859000000000	976000000000	983000000000	1070000000000	1160000000000	1170000000000	1260000000000	984000000000	931000000000	1090000000000	983000000000
Clic4	Chloride intracellular channel protein 4 OS=Mus musculus GN=Clic4 PE=1 SV=3	Q9QYB1	0.00024662	53095749500	73225000000	73000000000	53100000000	1.38169	0.000459513	0.00186314	0.729289	0.000557085	0.9488	1.3711	0.000558102	0.0131246	0.7237	0.000458683	0.0407677	83200000000	62609297000	67000000000	83100000000	35300000000	39300000000	33600000000	34100000000	59200000000	63300000000	59900000000	66300000000	39400000000	35900000000	39300000000	26400000000	54200000000	45800000000	45000000000	45600000000	51000000000	55600000000	51900000000	60200000000	50100000000	45900000000	56000000000	52500000000
Clpp	Putative ATP-dependent Clp protease proteolytic subunit, mitochondrial OS=Mus musculus GN=Clpp PE=1	O88696	4.8e-06	52439803000	96000000000	52575000000	106200000000	1.83047	3.35e-05	0.000230919	2.02326	7.5e-06	3.77e-06	1.00467	0.961387	0.984222	1.11049	0.288192	0.655421	16800000000	10406638600	10800000000	16800000000	18400000000	16600000000	17300000000	16300000000	9470000000	12400000000	12900000000	14000000000	20200000000	16500000000	19600000000	16700000000	12200000000	13100000000	13100000000	12700000000	15000000000	16500000000	11100000000	13700000000	17800000000	16700000000	17200000000	13800000000
Clpx	ATP-dependent Clp protease ATP-binding subunit clpX-like, mitochondrial OS=Mus musculus GN=Clpx PE=1	Q9JHS4	0.292762	49145455250	57975000000	51650000000	61475000000	1.17685	0.201351	0.238715	1.18143	0.191536	0.087922	1.05564	0.661062	0.873817	1.05975	0.638654	0.875639	39400000000	32939786200	26200000000	40500000000	46800000000	48900000000	40700000000	39300000000	32300000000	33600000000	39700000000	39000000000	63400000000	57700000000	52000000000	45700000000	38500000000	34100000000	35700000000	38100000000	42400000000	45600000000	41700000000	40200000000	41000000000	35700000000	44800000000	32000000000
Coa3	Cytochrome c oxidase assembly protein 3 homolog, mitochondrial OS=Mus musculus GN=Coa3 PE=2 SV=1	Q9D2R6	4.93e-10	36351947075	97175000000	38950000000	105475000000	2.67394	2.36e-09	2.71e-07	2.69663	2.14e-09	1.38e-08	1.07091	0.296572	0.639483	1.08	0.243756	0.655421	178000000000	121013363000	98800000000	158000000000	142000000000	274000000000	272000000000	236000000000	145000000000	156000000000	125000000000	154000000000	335000000000	329000000000	205000000000	193000000000	180000000000	134000000000	169000000000	199000000000	195000000000	202000000000	190000000000	195000000000	195000000000	167000000000	198000000000	186000000000
Comt	Catechol O-methyltransferase OS=Mus musculus GN=Comt PE=1 SV=2	O88587	0.0667635	28302908925	29600000000	23025000000	38350000000	1.08565	0.626637	0.65512	1.63575	0.011287	0.0369473	0.851527	0.348162	0.685667	1.28299	0.155962	0.59067	273000000000	225055670000	223000000000	236000000000	206000000000	313000000000	315000000000	284000000000	205000000000	235000000000	197000000000	233000000000	373000000000	397000000000	248000000000	268000000000	251000000000	234000000000	214000000000	190000000000	282000000000	231000000000	282000000000	298000000000	237000000000	218000000000	224000000000	252000000000
Coq9	Ubiquinone biosynthesis protein COQ9, mitochondrial OS=Mus musculus GN=Coq9 PE=1 SV=1	Q8K1Z0	1.28e-07	28991151425	54200000000	26425000000	43650000000	1.86389	2.4e-07	7.53e-06	1.64007	2.76e-06	5.06e-07	0.911406	0.148096	0.448186	0.801964	0.00316299	0.090936	27700000000	25337917400	24800000000	29900000000	63500000000	75400000000	61600000000	53300000000	29700000000	33100000000	30800000000	33900000000	71800000000	63500000000	66600000000	60200000000	48000000000	35500000000	40100000000	48500000000	46400000000	46900000000	48400000000	54700000000	40900000000	38800000000	46400000000	42100000000
Cox15	Cytochrome c oxidase assembly protein COX15 homolog OS=Mus musculus GN=Cox15 PE=2 SV=1	Q8BJ03	8.86e-07	23395767350	44075000000	27175000000	49450000000	1.87739	2.92e-06	4.03e-05	1.82062	4.88e-06	1.61e-06	1.15455	0.0859902	0.353174	1.11964	0.167065	0.59067	25200000000	17888333800	16400000000	21200000000	32700000000	38300000000	34000000000	30900000000	19400000000	21500000000	19900000000	19800000000	46700000000	43900000000	35600000000	31600000000	28800000000	25300000000	30100000000	23000000000	30000000000	24900000000	25900000000	21400000000	27000000000	22200000000	24600000000	23000000000
Cox4i1	Cytochrome c oxidase subunit 4 isoform 1, mitochondrial OS=Mus musculus GN=Cox4i1 PE=1 SV=2	P19783	0.000636324	280877448750	447750000000	320000000000	487750000000	1.59704	0.000892301	0.00310954	1.50891	0.0023054	0.000247737	1.14289	0.235029	0.571527	1.07982	0.485984	0.813964	26500000000	16740433900	13100000000	21400000000	23700000000	29600000000	24600000000	26700000000	18000000000	18400000000	22500000000	20700000000	37100000000	34000000000	25400000000	22400000000	19700000000	18900000000	18000000000	20400000000	26100000000	23400000000	22900000000	24200000000	22600000000	18000000000	26200000000	16600000000
Cox5a	Cytochrome c oxidase subunit 5A, mitochondrial OS=Mus musculus GN=Cox5a PE=1 SV=2	P12787	0.00594943	488838535000	657000000000	519750000000	649000000000	1.35155	0.00342713	0.00854539	1.25017	0.0195524	0.00154848	1.06879	0.437891	0.719038	0.988621	0.892494	0.981845	34900000000	22913077200	24400000000	37700000000	47400000000	56700000000	43700000000	47800000000	20700000000	33500000000	24900000000	26600000000	56700000000	55600000000	50700000000	40500000000	33000000000	23600000000	25700000000	29600000000	34500000000	41200000000	42500000000	34000000000	42100000000	30200000000	39300000000	29300000000
Cox6a1	Cytochrome c oxidase subunit 6A, mitochondrial OS=Mus musculus GN=Cox6a1 PE=3 SV=1	Q9DCW5	0.0386947	239263917500	279500000000	217500000000	321500000000	1.15577	0.244194	0.282708	1.45248	0.00825358	0.0130201	0.909432	0.437514	0.719038	1.14291	0.28054	0.655421	29500000000	27772012500	25100000000	34500000000	38600000000	40900000000	30400000000	30600000000	25700000000	28100000000	31400000000	30800000000	40500000000	36400000000	36000000000	29800000000	33700000000	23500000000	30500000000	28900000000	34200000000	36300000000	32000000000	32400000000	32100000000	24800000000	37100000000	27800000000
Cox6b1	Cytochrome c oxidase subunit 6B1 OS=Mus musculus GN=Cox6b1 PE=1 SV=2	P56391	0.0445552	370530341250	436750000000	345250000000	417500000000	1.17363	0.0648864	0.0881331	1.20823	0.033463	0.0123363	0.930987	0.381933	0.70446	0.958435	0.599848	0.874967	78000000000	85970084000	76700000000	90800000000	98600000000	111000000000	115000000000	103000000000	75900000000	85100000000	73700000000	89300000000	171000000000	148000000000	128000000000	113000000000	104000000000	75700000000	85900000000	91600000000	115000000000	95000000000	109000000000	110000000000	92400000000	78300000000	97800000000	110000000000
Cox6c	Cytochrome c oxidase subunit 6C OS=Mus musculus GN=Cox6c PE=1 SV=3	Q9CPQ1	0.0840478	121839034750	158750000000	124875000000	165000000000	1.29757	0.0855566	0.111385	1.36183	0.0463472	0.0181171	0.987332	0.92846	0.96773	1.03623	0.802327	0.971515	91200000000	67531100000	65300000000	93500000000	96600000000	116000000000	93200000000	91000000000	54300000000	68000000000	71800000000	72300000000	113000000000	96600000000	97600000000	82800000000	80300000000	69500000000	80100000000	75700000000	85800000000	84000000000	76800000000	76800000000	76500000000	70600000000	79700000000	72800000000
Cox7a2l	Cytochrome c oxidase subunit 7A-related protein, mitochondrial OS=Mus musculus GN=Cox7a2l PE=2 SV=1	Q61387	0.00873134	207766557750	193250000000	135500000000	241500000000	0.929887	0.605464	0.634909	1.75418	0.00146917	0.0333353	0.647366	0.0080207	0.0747876	1.22122	0.1704	0.59067	26700000000	18946435100	16900000000	27000000000	31800000000	34900000000	27800000000	28100000000	19300000000	24200000000	26000000000	23400000000	38100000000	34200000000	34400000000	27000000000	25500000000	22200000000	23800000000	24000000000	26900000000	28700000000	22000000000	25200000000	24500000000	19100000000	23400000000	20700000000
Cpox	Coproporphyrinogen-III oxidase, mitochondrial OS=Mus musculus GN=Cpox PE=1 SV=2	P36552	4.34e-05	15449049350	32975000000	20800000000	39325000000	2.13872	8.42e-05	0.0004924	1.88413	0.000407558	3.55e-05	1.35109	0.0403874	0.222741	1.19026	0.208315	0.633442	64500000000	64922595000	61300000000	75000000000	271000000000	249000000000	268000000000	234000000000	76900000000	94000000000	78200000000	99800000000	246000000000	210000000000	223000000000	164000000000	145000000000	134000000000	116000000000	172000000000	151000000000	157000000000	163000000000	169000000000	147000000000	111000000000	153000000000	149000000000
Cpt1a	Carnitine O-palmitoyltransferase 1, liver isoform OS=Mus musculus GN=Cpt1a PE=1 SV=4	P97742	8.29e-06	31103378700	51925000000	28325000000	61175000000	1.68285	0.000197795	0.000922151	2.14931	5.21e-06	6.25e-06	0.913612	0.378308	0.70446	1.16685	0.144167	0.59067	43200000000	28828672000	24800000000	43000000000	52700000000	64400000000	58700000000	53600000000	24700000000	36600000000	30900000000	35100000000	67200000000	58600000000	53100000000	45900000000	40000000000	31800000000	35300000000	31000000000	40600000000	40700000000	36600000000	30800000000	36500000000	26900000000	38900000000	26100000000
Cpt2	Carnitine O-palmitoyltransferase 2, mitochondrial OS=Mus musculus GN=Cpt2 PE=1 SV=2	P52825	0.000332604	40280304250	61100000000	39275000000	58575000000	1.52241	0.000548493	0.00206568	1.49015	0.000828349	0.000118935	0.97835	0.812247	0.909474	0.957622	0.639597	0.875639	57100000000	56299790000	55300000000	71300000000	122000000000	124000000000	108000000000	108000000000	50000000000	65100000000	53700000000	57000000000	132000000000	124000000000	121000000000	93000000000	92100000000	69200000000	87800000000	79500000000	95700000000	85700000000	86900000000	87100000000	86300000000	77900000000	85900000000	94600000000
Ctsa	Lysosomal protective protein OS=Mus musculus GN=Ctsa PE=1 SV=1	P16675	0.193061	31577248500	26700000000	31600000000	27125000000	0.85215	0.124435	0.15611	0.850468	0.120291	0.0446961	1.00515	0.958571	0.984222	1.00317	0.974489	0.996522	20700000000	17280409600	16900000000	22500000000	47500000000	42100000000	39800000000	32600000000	16700000000	21900000000	18800000000	17700000000	51000000000	42700000000	41300000000	34800000000	32300000000	25300000000	27000000000	24200000000	33900000000	28900000000	29300000000	37800000000	28900000000	25300000000	30900000000	27000000000
Ctsb	Cathepsin B OS=Mus musculus GN=Ctsb PE=1 SV=2	P10605	5.61e-07	119362926250	61375000000	152250000000	84850000000	0.512735	2.64e-06	3.98e-05	0.556946	1.01e-05	1.93e-06	1.26896	0.0120933	0.101761	1.37838	0.00183487	0.0633029	94800000000	69128823000	55800000000	86900000000	178000000000	204000000000	187000000000	196000000000	65200000000	70800000000	83100000000	77000000000	248000000000	226000000000	176000000000	150000000000	124000000000	106000000000	119000000000	111000000000	137000000000	127000000000	123000000000	121000000000	121000000000	99500000000	128000000000	95400000000
Ctsd	Cathepsin D OS=Mus musculus GN=Ctsd PE=1 SV=1	P18242	0.303704	54359788750	51100000000	45525000000	44175000000	0.93874	0.601481	0.63459	0.974287	0.828783	0.623722	0.835776	0.153866	0.45762	0.867424	0.250751	0.655421	91200000000	70362857000	80300000000	105000000000	132000000000	122000000000	99100000000	101000000000	81100000000	95800000000	86400000000	88900000000	128000000000	136000000000	138000000000	90600000000	104000000000	88600000000	90200000000	77300000000	121000000000	117000000000	105000000000	123000000000	97500000000	79800000000	102000000000	92200000000
Cyb5a	Cytochrome b5 OS=Mus musculus GN=Cyb5a PE=1 SV=2	P56395	3.44e-08	108305758500	42550000000	55950000000	43150000000	0.393137	1.35e-08	8.28e-07	0.774223	0.00311846	8.84e-07	0.513445	5.55e-07	9.58e-05	1.01115	0.875762	0.975449	57500000000	44351615000	44400000000	61000000000	86400000000	83500000000	74000000000	79500000000	51300000000	64600000000	57400000000	66100000000	97500000000	88700000000	95200000000	79300000000	66700000000	53000000000	62400000000	65100000000	73900000000	79600000000	68800000000	74000000000	70200000000	62600000000	70800000000	64700000000
Cyb5b	Cytochrome b5 type B OS=Mus musculus GN=Cyb5b PE=1 SV=1	Q9CQX2	3.34e-07	207854201500	316500000000	190750000000	290500000000	1.52478	1.47e-06	2.68e-05	1.52347	1.51e-06	7.43e-07	0.917303	0.098419	0.365103	0.916512	0.0954633	0.531207	55100000000	46760989000	46800000000	63800000000	77300000000	72100000000	65500000000	61200000000	46600000000	57800000000	52100000000	63100000000	92000000000	85300000000	74400000000	54400000000	61600000000	47200000000	53500000000	63000000000	71700000000	62500000000	67400000000	72900000000	59700000000	50000000000	64100000000	56200000000
Cyb5r3	Isoform 2 of NADH-cytochrome b5 reductase 3 OS=Mus musculus GN=Cyb5r3	Q9DCN2	0.00109534	615756767500	594750000000	413250000000	621750000000	0.972416	0.746846	0.77609	1.50204	0.000430286	0.0118018	0.675486	0.000576972	0.0131246	1.04339	0.62501	0.874967	80500000000	75982324000	81400000000	83700000000	100000000000	85500000000	93900000000	79200000000	53000000000	65900000000	51900000000	68900000000	77300000000	71700000000	73800000000	63000000000	77800000000	67300000000	64000000000	63000000000	85300000000	72700000000	77300000000	78400000000	64200000000	61400000000	70700000000	78700000000
Cycs	Cytochrome c, somatic OS=Mus musculus GN=Cycs PE=1 SV=2	P62897	4.08e-05	218812384750	310250000000	303000000000	369000000000	1.42105	0.00020339	0.000935594	1.22162	0.0112217	0.000246687	1.38459	0.000388547	0.0131246	1.19029	0.0230531	0.248541	185000000000	155300151000	171000000000	212000000000	149000000000	146000000000	123000000000	120000000000	85800000000	94900000000	87000000000	99600000000	86200000000	90100000000	90200000000	68900000000	121000000000	94500000000	101000000000	113000000000	111000000000	128000000000	124000000000	135000000000	116000000000	106000000000	123000000000	110000000000
D10Jhu81e	ES1 protein homolog, mitochondrial OS=Mus musculus GN=D10Jhu81e PE=1 SV=1	Q9D172	0.00167188	58077729750	68825000000	45025000000	62725000000	1.18778	0.0621933	0.0852778	1.39875	0.00173145	0.00201607	0.776528	0.0106236	0.0916289	0.914455	0.306318	0.655421	151000000000	117386650000	119000000000	150000000000	168000000000	195000000000	171000000000	142000000000	103000000000	124000000000	111000000000	123000000000	174000000000	183000000000	166000000000	147000000000	134000000000	106000000000	126000000000	114000000000	150000000000	156000000000	149000000000	162000000000	142000000000	128000000000	153000000000	145000000000
Dap3	28S ribosomal protein S29, mitochondrial OS=Mus musculus GN=Dap3 PE=2 SV=1	Q9ER88	0.000275503	44874465500	59400000000	46925000000	75425000000	1.32813	0.0079032	0.0165249	1.60454	0.000188132	0.000200402	1.04918	0.600276	0.835062	1.26753	0.0208813	0.248541	262000000000	204261638000	198000000000	258000000000	371000000000	428000000000	390000000000	369000000000	188000000000	203000000000	195000000000	197000000000	462000000000	458000000000	384000000000	288000000000	314000000000	237000000000	262000000000	287000000000	335000000000	315000000000	303000000000	324000000000	290000000000	267000000000	305000000000	267000000000
Dcakd	Dephospho-CoA kinase domain-containing protein OS=Mus musculus GN=Dcakd PE=2 SV=1	Q8BHC4	2.11e-05	64302967250	103450000000	57850000000	103550000000	1.60172	0.00017553	0.000839415	1.79689	2.37e-05	1.32e-05	0.895427	0.234129	0.571527	1.00453	0.95992	0.991534	100000000000	102537085000	109000000000	122000000000	127000000000	120000000000	122000000000	112000000000	90400000000	104000000000	84200000000	104000000000	134000000000	114000000000	120000000000	96500000000	104000000000	89100000000	83900000000	101000000000	120000000000	106000000000	109000000000	116000000000	105000000000	86000000000	106000000000	108000000000
Ddah1	N(G),N(G)-dimethylarginine dimethylaminohydrolase 1 OS=Mus musculus GN=Ddah1 PE=1 SV=3	Q9CWS0	0.0100593	14855265925	19950000000	22850000000	20575000000	1.33775	0.0199649	0.0340985	0.901234	0.35676	0.263151	1.54748	0.00168664	0.0277091	1.04253	0.707814	0.918029	151000000000	124331327000	116000000000	181000000000	231000000000	263000000000	205000000000	210000000000	106000000000	150000000000	137000000000	148000000000	259000000000	232000000000	220000000000	173000000000	178000000000	142000000000	175000000000	133000000000	171000000000	167000000000	149000000000	148000000000	156000000000	136000000000	157000000000	121000000000
Decr1	2,4-dienoyl-CoA reductase, mitochondrial OS=Mus musculus GN=Decr1 PE=1 SV=1	Q9CQ62	8.47e-06	34254079175	74350000000	30100000000	52075000000	2.16681	1.1e-05	9e-05	1.72627	0.000270876	1.09e-05	0.880122	0.257801	0.605044	0.701182	0.00630892	0.13869	108000000000	131372712000	122000000000	123000000000	71000000000	78600000000	67300000000	65700000000	128000000000	128000000000	109000000000	131000000000	72000000000	58900000000	74400000000	59900000000	97200000000	86700000000	81100000000	80900000000	107000000000	95300000000	90800000000	101000000000	88400000000	87500000000	82000000000	91000000000
Dhodh	Dihydroorotate dehydrogenase (quinone), mitochondrial OS=Mus musculus GN=Dhodh PE=2 SV=2	O35435	3.14e-05	23731516550	45050000000	26525000000	46050000000	1.89507	4.59e-05	0.000293095	1.74074	0.000166433	1.74e-05	1.1032	0.359594	0.700904	1.01336	0.899707	0.983055	109000000000	77672006000	84600000000	125000000000	176000000000	175000000000	150000000000	144000000000	74900000000	94800000000	86100000000	97600000000	155000000000	149000000000	153000000000	121000000000	121000000000	93000000000	100000000000	115000000000	125000000000	124000000000	124000000000	137000000000	121000000000	103000000000	126000000000	114000000000
Dhrs1	Dehydrogenase/reductase SDR family member 1 OS=Mus musculus GN=Dhrs1 PE=2 SV=1	Q99L04	0.000707233	27384151625	29200000000	30800000000	46825000000	1.08281	0.443895	0.486171	1.51626	0.00136609	0.00692278	1.13603	0.228452	0.571527	1.59078	0.000590836	0.0407677	138000000000	119059333000	104000000000	142000000000	127000000000	140000000000	100000000000	101000000000	107000000000	122000000000	127000000000	131000000000	133000000000	121000000000	103000000000	100000000000	110000000000	97600000000	107000000000	44300000000	129000000000	127000000000	117000000000	122000000000	115000000000	105000000000	123000000000	95900000000
Dihydrolip	17beta-hydroxysteroid dehydrogenase type 10/short chain L-3-hydroxyacyl-CoA dehydrogenase OS=Mus mus	Q99N15	0.0190015	226547747750	225250000000	173000000000	243000000000	1.00369	0.969253	0.969253	1.39266	0.00410323	0.000151358	0.769842	0.0162762	0.464714	1.06818	0.494823	0.807516	64400000000	50032054000	46200000000	63700000000	78200000000	86300000000	71100000000	72200000000	43200000000	55900000000	55700000000	54100000000	93800000000	80700000000	91600000000	74600000000	61800000000	55100000000	55000000000	50600000000	67300000000	75300000000	62500000000	58200000000	62300000000	66200000000	69300000000	55300000000
Dihydrolip	Bifunctional methylenetetrahydrofolate dehydrogenase/cyclohydrolase, mitochondrial OS=Mus musculus G	P18155	8.8e-06	105575169250	178750000000	118500000000	163500000000	1.69417	4.14e-06	0.0728977	1.38671	0.000357132	0.00336194	1.11845	0.118246	0.722867	0.915469	0.209012	0.415967	88600000000	72734179000	67400000000	86100000000	101000000000	136000000000	116000000000	102000000000	87600000000	102000000000	90100000000	101000000000	118000000000	136000000000	109000000000	98100000000	88200000000	79200000000	77700000000	78300000000	101000000000	93600000000	93800000000	110000000000	98300000000	86500000000	98800000000	99900000000
Dld	Dihydrolipoyl dehydrogenase, mitochondrial OS=Mus musculus GN=Dld PE=1 SV=2	O08749	0.0448752	275163974250	322250000000	274000000000	360000000000	1.16395	0.146434	0.179148	1.31407	0.0162402	0.0134899	0.997034	0.976265	0.990621	1.12562	0.249474	0.655421	67400000000	57268728000	56900000000	76800000000	77700000000	70500000000	62800000000	61300000000	46400000000	65600000000	56500000000	68600000000	78200000000	67500000000	71800000000	54300000000	65500000000	51300000000	56000000000	44600000000	71600000000	71800000000	64100000000	65100000000	62000000000	60900000000	68600000000	49800000000
Dnaja3	DnaJ homolog subfamily A member 3, mitochondrial OS=Mus musculus GN=Dnaja3 PE=1 SV=1	Q99M87	2.1e-05	20172083450	33975000000	20150000000	39450000000	1.70191	0.000177615	0.000839415	1.93549	2.44e-05	1.33e-05	1.01177	0.90848	0.961672	1.15062	0.184532	0.606319	193000000000	155690058000	143000000000	217000000000	221000000000	245000000000	204000000000	202000000000	132000000000	172000000000	156000000000	160000000000	253000000000	231000000000	217000000000	182000000000	183000000000	152000000000	167000000000	145000000000	208000000000	216000000000	186000000000	184000000000	190000000000	159000000000	198000000000	156000000000
Dnajc11	DnaJ homolog subfamily C member 11 OS=Mus musculus GN=Dnajc11 PE=2 SV=2	Q5U458	0.0145399	17993727800	26625000000	21950000000	27950000000	1.49108	0.00731977	0.0155884	1.27471	0.073907	0.00523574	1.21447	0.143001	0.447118	1.03824	0.767292	0.962603	737000000000	679932660000	612000000000	831000000000	1140000000000	1140000000000	954000000000	934000000000	623000000000	750000000000	679000000000	664000000000	879000000000	859000000000	865000000000	666000000000	851000000000	746000000000	733000000000	667000000000	855000000000	837000000000	820000000000	840000000000	793000000000	661000000000	843000000000	716000000000
Dpysl2	Dihydropyrimidinase-related protein 2 OS=Mus musculus GN=Dpysl2 PE=1 SV=2	O08553	0.000345418	19087431425	9840000000	15375000000	12900000000	0.515198	4.42e-05	0.00028799	0.846008	0.142543	0.00037265	0.791814	0.0489503	0.244752	1.30024	0.0298234	0.283434	8780000000	5040314400	4720000000	7070000000	34200000000	33900000000	29300000000	28600000000	5480000000	6880000000	6420000000	7410000000	37400000000	37300000000	34400000000	31500000000	18100000000	14300000000	14900000000	17800000000	19700000000	17700000000	20900000000	21200000000	18200000000	15700000000	18700000000	17600000000
Dut	Deoxyuridine triphosphatase OS=Mus musculus GN=Dut PE=2 SV=1	Q9CQ43	0.3247	43175032500	47075000000	41075000000	45350000000	1.0906	0.253265	0.291254	1.10114	0.207242	0.110677	0.95559	0.541425	0.775068	0.964824	0.629207	0.874967	45900000000	42889912000	36400000000	54700000000	176000000000	187000000000	150000000000	159000000000	38300000000	45100000000	43100000000	51000000000	186000000000	169000000000	162000000000	127000000000	101000000000	89600000000	92100000000	85900000000	106000000000	116000000000	104000000000	114000000000	102000000000	77800000000	110000000000	92900000000
Ec	Evolutionarily conserved signaling intermediate in Toll pathway, mitochondrial OS=Mus musculus GN=Ec	Q9QZH6	0.0722935	29218003125	35125000000	29000000000	35675000000	1.19919	0.069312	0.0927088	1.2267	0.0445014	0.0154222	0.995841	0.964252	0.984222	1.01869	0.842273	0.971515	410000000000	348564193000	345000000000	476000000000	577000000000	555000000000	477000000000	471000000000	354000000000	461000000000	445000000000	462000000000	649000000000	588000000000	621000000000	515000000000	448000000000	399000000000	459000000000	457000000000	495000000000	515000000000	481000000000	463000000000	462000000000	425000000000	495000000000	405000000000
Ech1	Delta(3,5)-Delta(2,4)-dienoyl-CoA isomerase, mitochondrial OS=Mus musculus GN=Ech1 PE=1 SV=1	O35459	2.04e-05	33521398750	51200000000	27150000000	52025000000	1.52771	0.000579855	0.00215107	1.91057	1.29e-05	1.58e-05	0.807495	0.0376409	0.216435	1.00986	0.916383	0.984753	39900000000	38541599000	40700000000	49800000000	42600000000	39600000000	34100000000	35300000000	28700000000	40700000000	34000000000	40800000000	38400000000	37600000000	45600000000	33200000000	34600000000	30600000000	32500000000	17400000000	40300000000	40500000000	35900000000	37800000000	38200000000	32900000000	39900000000	36600000000
Echs1	Enoyl-CoA hydratase, mitochondrial OS=Mus musculus GN=Echs1 PE=1 SV=1	Q8BH95	0.000280626	112856547750	75325000000	66375000000	82500000000	0.670743	0.000518413	0.00200958	1.25876	0.0191102	0.199867	0.583886	3.8e-05	0.00243349	1.09576	0.303444	0.655421	22600000000	20874690600	19300000000	26400000000	38800000000	39200000000	32600000000	34600000000	20400000000	24000000000	22300000000	25200000000	45200000000	42500000000	38600000000	30300000000	29700000000	24200000000	27500000000	32400000000	31000000000	30900000000	32200000000	31500000000	31600000000	24300000000	31700000000	26800000000
Eci1	Enoyl-CoA delta isomerase 1, mitochondrial OS=Mus musculus GN=Eci1 PE=1 SV=2	P42125	0.0112343	426037794250	539750000000	383250000000	541000000000	1.267	0.0394619	0.0599751	1.40821	0.00586912	0.00316888	0.890748	0.280798	0.626774	0.990025	0.923658	0.984753	7490000000	3938957310	3650000000	4590000000	6020000000	11300000000	7340000000	8190000000	4980000000	5900000000	5180000000	5690000000	13100000000	14100000000	9490000000	8750000000	6450000000	5170000000	4760000000	2750000000	8420000000	7110000000	6490000000	5890000000	6890000000	6020000000	7010000000	4980000000
Eci2	Enoyl-CoA delta isomerase 2, mitochondrial OS=Mus musculus GN=Eci2 PE=2 SV=1	Q3TCD4	0.149143	58865321250	46550000000	48375000000	46700000000	0.791707	0.0475161	0.0688784	0.966028	0.749578	0.110677	0.82795	0.099671	0.365814	1.01025	0.924811	0.984753	176000000000	173296189000	180000000000	205000000000	199000000000	193000000000	176000000000	171000000000	119000000000	143000000000	122000000000	141000000000	186000000000	176000000000	185000000000	166000000000	164000000000	149000000000	152000000000	149000000000	179000000000	177000000000	169000000000	178000000000	171000000000	136000000000	166000000000	171000000000
Emc2	ER membrane protein complex subunit 2 OS=Mus musculus GN=Emc2 PE=2 SV=1	Q9CRD2	0.218006	57254659250	45175000000	48375000000	54075000000	0.790631	0.0622899	0.0852778	1.11429	0.362425	0.471582	0.836323	0.143855	0.447118	1.17869	0.175911	0.59067	40100000000	41680900000	40300000000	42500000000	54000000000	50200000000	51500000000	42400000000	35300000000	41500000000	40200000000	45400000000	60700000000	52200000000	57900000000	49000000000	49700000000	35100000000	38000000000	43500000000	48800000000	44200000000	48900000000	53700000000	47000000000	42600000000	45400000000	50900000000
Emc8	ER membrane protein complex subunit 8 OS=Mus musculus GN=Emc8 PE=1 SV=1	O70378	0.403159	42235399750	37900000000	36050000000	38700000000	0.898657	0.27355	0.311468	1.07771	0.437223	0.831304	0.849355	0.105016	0.367754	1.01858	0.846558	0.971515	92900000000	72852161000	75900000000	95200000000	120000000000	116000000000	99500000000	93400000000	70900000000	102000000000	85300000000	87500000000	143000000000	131000000000	133000000000	98700000000	96500000000	75100000000	81000000000	72000000000	104000000000	94300000000	105000000000	113000000000	86900000000	76900000000	100000000000	94900000000
Etfa	Electron transfer flavoprotein subunit alpha, mitochondrial OS=Mus musculus GN=Etfa PE=1 SV=2	Q99LC5	0.00223121	245682093250	300500000000	222000000000	329750000000	1.23333	0.0315616	0.0501786	1.48139	0.000655756	0.000818357	0.911975	0.306117	0.640064	1.09541	0.311252	0.655421	365000000000	279433150000	319000000000	397000000000	475000000000	428000000000	359000000000	322000000000	285000000000	348000000000	299000000000	321000000000	389000000000	352000000000	371000000000	305000000000	345000000000	278000000000	302000000000	294000000000	382000000000	356000000000	359000000000	381000000000	328000000000	286000000000	351000000000	300000000000
Etfb	Electron transfer flavoprotein subunit beta OS=Mus musculus GN=Etfb PE=1 SV=3	Q9DCW4	0.00205535	295067243750	332500000000	253000000000	346000000000	1.12862	0.0915158	0.118251	1.36719	0.000479301	0.00121704	0.859597	0.0406745	0.222741	1.04129	0.551055	0.856623	173000000000	147262489000	138000000000	177000000000	217000000000	205000000000	199000000000	183000000000	139000000000	143000000000	168000000000	165000000000	205000000000	187000000000	188000000000	133000000000	163000000000	151000000000	165000000000	153000000000	176000000000	151000000000	173000000000	156000000000	177000000000	141000000000	180000000000	133000000000
Ethe1	Persulfide dioxygenase ETHE1, mitochondrial OS=Mus musculus GN=Ethe1 PE=1 SV=2	Q9DCM0	4.06e-09	44972478000	168000000000	44375000000	161000000000	3.76159	1.45e-08	8.28e-07	3.61263	2.05e-08	2.71e-08	0.99201	0.936842	0.972336	0.952728	0.634034	0.874967	93900000000	77801841000	77800000000	95600000000	167000000000	169000000000	143000000000	141000000000	172000000000	182000000000	187000000000	196000000000	246000000000	243000000000	221000000000	192000000000	144000000000	118000000000	138000000000	132000000000	153000000000	167000000000	153000000000	178000000000	156000000000	131000000000	162000000000	149000000000
Fahd1	Acylpyruvase FAHD1, mitochondrial OS=Mus musculus GN=Fahd1 PE=1 SV=2	Q8R0F8	4.71e-06	13313419200	28375000000	12950000000	26525000000	2.13063	1.18e-05	9.46e-05	2.06155	1.82e-05	3.61e-06	0.972352	0.795742	0.902066	0.940826	0.575363	0.874967	42200000000	36923990000	33400000000	55300000000	57300000000	67200000000	48500000000	49700000000	30300000000	33000000000	38400000000	38700000000	55900000000	51000000000	48500000000	40000000000	44600000000	35400000000	41000000000	37000000000	43300000000	41800000000	45000000000	44200000000	40800000000	37200000000	46700000000	37100000000
Fasn	Fatty acid synthase OS=Mus musculus GN=Fasn PE=1 SV=2	P19096	0.157356	31356747275	32175000000	26800000000	34400000000	1.03919	0.714941	0.74518	1.27768	0.0345193	0.0858672	0.861504	0.172625	0.480287	1.05922	0.586015	0.874967	139000000000	127079924000	130000000000	138000000000	116000000000	129000000000	118000000000	108000000000	113000000000	137000000000	127000000000	139000000000	126000000000	112000000000	110000000000	98000000000	121000000000	102000000000	95300000000	113000000000	133000000000	130000000000	127000000000	129000000000	121000000000	99200000000	122000000000	120000000000
Fdps	Farnesyl pyrophosphate synthase OS=Mus musculus GN=Fdps PE=1 SV=1	Q920E5	0.0254631	44879277250	51900000000	35325000000	40575000000	1.17268	0.174932	0.209553	1.14876	0.233265	0.0916024	0.792301	0.0567985	0.264804	0.77614	0.0406439	0.338486	86400000000	70447645000	64300000000	89200000000	92200000000	107000000000	100000000000	92900000000	60900000000	73400000000	74900000000	79700000000	113000000000	96700000000	83400000000	85100000000	87100000000	63200000000	73000000000	62400000000	88000000000	92100000000	86500000000	91100000000	79400000000	68400000000	83100000000	81200000000
Fdx1	Adrenodoxin, mitochondrial OS=Mus musculus GN=Fdx1 PE=1 SV=1	P46656	0.00543321	19914339325	30825000000	30025000000	27725000000	1.54275	0.00149497	0.00460504	0.909541	0.388512	0.0519033	1.50299	0.00233095	0.0349643	0.886097	0.276058	0.655421	129000000000	98127831000	80200000000	135000000000	149000000000	150000000000	125000000000	121000000000	75000000000	105000000000	98000000000	95500000000	156000000000	143000000000	128000000000	106000000000	111000000000	91100000000	107000000000	97500000000	127000000000	136000000000	122000000000	121000000000	124000000000	108000000000	127000000000	110000000000
Fdxr	NADPH:adrenodoxin oxidoreductase, mitochondrial OS=Mus musculus GN=Fdxr PE=2 SV=1	Q61578	4.3e-06	22253498550	50725000000	21400000000	55700000000	2.2689	3.11e-05	0.000219044	2.62312	6.29e-06	3.54e-06	0.956289	0.730616	0.88971	1.10559	0.443999	0.807516	116000000000	128356139000	122000000000	121000000000	165000000000	179000000000	157000000000	134000000000	126000000000	153000000000	73500000000	147000000000	178000000000	180000000000	172000000000	130000000000	141000000000	119000000000	98500000000	41100000000	178000000000	129000000000	150000000000	134000000000	117000000000	128000000000	117000000000	140000000000
Fech	Ferrochelatase OS=Mus musculus GN=Fech PE=2 SV=1	Q544X6	0.0958453	43553957000	39725000000	36800000000	51525000000	0.916795	0.491949	0.52873	1.3885	0.0201016	0.203783	0.851791	0.215057	0.553691	1.29005	0.0598183	0.412746	16200000000	11007631400	11300000000	16800000000	28500000000	27300000000	17700000000	19900000000	15500000000	20700000000	17600000000	19900000000	26200000000	21400000000	22200000000	17100000000	19400000000	16900000000	19200000000	17600000000	20600000000	18700000000	18600000000	15900000000	16100000000	13300000000	18300000000	14500000000
Fh	Fumarate hydratase, mitochondrial OS=Mus musculus GN=Fh PE=1 SV=3	P97807	0.000278285	114444025750	171750000000	114775000000	199750000000	1.50099	0.00253092	0.00671668	1.755	0.000200253	0.00012084	1.00102	0.992577	0.992578	1.17041	0.166692	0.59067	657000000000	490647519000	480000000000	500000000000	699000000000	931000000000	1010000000000	922000000000	422000000000	512000000000	385000000000	523000000000	1050000000000	995000000000	704000000000	687000000000	754000000000	564000000000	560000000000	664000000000	703000000000	690000000000	727000000000	713000000000	601000000000	569000000000	656000000000	717000000000
Fkbp8	Isoform 2 of Peptidyl-prolyl cis-trans isomerase FKBP8 OS=Mus musculus GN=Fkbp8	O35465	0.000181328	99068001500	161250000000	88350000000	144500000000	1.65089	0.000430786	0.00179062	1.63611	0.000499063	8.31e-05	0.903449	0.34979	0.685667	0.89536	0.310398	0.655421	87300000000	87966663000	88900000000	99800000000	108000000000	129000000000	137000000000	117000000000	77100000000	93000000000	74000000000	93000000000	142000000000	149000000000	105000000000	100000000000	107000000000	85200000000	86900000000	82700000000	117000000000	103000000000	107000000000	115000000000	98600000000	81400000000	98000000000	109000000000
Fxn	Frataxin, mitochondrial OS=Mus musculus GN=Fxn PE=1 SV=1	O35943	0.00245036	90991665750	122750000000	84275000000	124000000000	1.34539	0.00852994	0.0175168	1.45664	0.00182284	0.000723557	0.922424	0.409474	0.711682	0.998702	0.989259	0.996522	142000000000	108056519000	93600000000	137000000000	143000000000	152000000000	130000000000	131000000000	90400000000	108000000000	115000000000	121000000000	138000000000	118000000000	126000000000	98800000000	118000000000	95100000000	108000000000	130000000000	133000000000	129000000000	103000000000	107000000000	114000000000	93400000000	112000000000	81700000000
Gapdh	Glyceraldehyde-3-phosphate dehydrogenase OS=Mus musculus GN=Gapdh PE=1 SV=2	P16858	1.98e-05	262483675500	402000000000	347000000000	553750000000	1.52909	0.000380989	0.00164301	1.58105	0.000201116	5.23e-05	1.32062	0.00772988	0.0740781	1.36549	0.00380394	0.100951	52000000000	51182998000	48800000000	60400000000	77200000000	75800000000	72300000000	67600000000	63100000000	74400000000	69500000000	85000000000	54600000000	55900000000	56000000000	45900000000	63200000000	51200000000	58400000000	77900000000	65300000000	65700000000	65000000000	66400000000	59300000000	51500000000	67100000000	63200000000
Gars	Glycine--tRNA ligase OS=Mus musculus GN=Gars PE=1 SV=1	Q9CZD3	0.00259495	34759946550	43925000000	36150000000	54700000000	1.27724	0.0326613	0.0514527	1.50816	0.00159949	0.00134537	1.05133	0.630361	0.852842	1.2414	0.0542289	0.38977	174000000000	142409875000	137000000000	144000000000	143000000000	165000000000	168000000000	154000000000	127000000000	136000000000	115000000000	140000000000	206000000000	186000000000	171000000000	168000000000	157000000000	134000000000	134000000000	130000000000	158000000000	158000000000	151000000000	171000000000	147000000000	134000000000	151000000000	156000000000
Gatm	Glycine amidinotransferase, mitochondrial OS=Mus musculus GN=Gatm PE=1 SV=1	Q9D964	1.56e-08	21835486900	50275000000	23275000000	60900000000	2.30699	1.57e-07	5.42e-06	2.60423	3.51e-08	7.27e-08	1.06832	0.410507	0.711682	1.20597	0.0325187	0.287666	29900000000	20477628400	22400000000	23600000000	27500000000	26100000000	25000000000	27900000000	21700000000	25100000000	25100000000	26200000000	27600000000	23400000000	22200000000	20900000000	27100000000	18100000000	19600000000	20400000000	27600000000	22500000000	24200000000	32100000000	22400000000	19200000000	25500000000	22900000000
Gbas	Glioblastoma amplified sequence OS=Mus musculus GN=Gbas PE=2 SV=1	Q7TMG8	0.00151278	39797755575	59475000000	32750000000	54250000000	1.505	0.00662222	0.0147398	1.64737	0.00175842	0.00062381	0.828392	0.157169	0.458943	0.906757	0.44794	0.807516	60900000000	55851684000	56000000000	61000000000	62800000000	59300000000	56500000000	54900000000	38200000000	44400000000	36400000000	52200000000	56600000000	63200000000	47500000000	42500000000	53300000000	53400000000	41900000000	49700000000	52300000000	53900000000	50100000000	54100000000	48500000000	41500000000	51100000000	49100000000
Gcat	2-amino-3-ketobutyrate coenzyme A ligase, mitochondrial OS=Mus musculus GN=Gcat PE=1 SV=2	O88986	7.66e-07	59999947500	115500000000	56450000000	117500000000	1.9316	4.6e-06	4.96e-05	2.07356	1.6e-06	1.19e-06	0.941587	0.487041	0.743492	1.01078	0.900422	0.983055	64400000000	54754111000	46100000000	66400000000	80000000000	71400000000	63900000000	61200000000	63200000000	81300000000	84300000000	92700000000	83100000000	79100000000	77500000000	54900000000	63400000000	58900000000	60600000000	71300000000	74800000000	66600000000	62100000000	56500000000	62200000000	49300000000	64500000000	45900000000
Gcdh	Glutaryl-CoA dehydrogenase, mitochondrial OS=Mus musculus GN=Gcdh PE=1 SV=2	Q60759	2.15e-06	28460574650	57250000000	32250000000	51775000000	2.02259	1.29e-06	2.47e-05	1.59771	7.25e-05	2.74e-06	1.13526	0.136145	0.438971	0.896776	0.195185	0.632945	909000000000	816268710000	867000000000	726000000000	891000000000	989000000000	1090000000000	869000000000	788000000000	877000000000	688000000000	946000000000	1110000000000	1020000000000	1010000000000	763000000000	958000000000	771000000000	650000000000	882000000000	1030000000000	764000000000	932000000000	1120000000000	697000000000	863000000000	762000000000	949000000000
Gcsh	Glycine cleavage system H protein, mitochondrial OS=Mus musculus GN=Gcsh PE=1 SV=2	Q91WK5	0.000912318	34957168000	57350000000	31825000000	56200000000	1.68432	0.00224474	0.00619549	1.76882	0.00117055	0.000281579	0.927175	0.585348	0.820914	0.973685	0.846565	0.971515	254000000000	195981525000	187000000000	232000000000	311000000000	423000000000	322000000000	325000000000	196000000000	245000000000	215000000000	240000000000	421000000000	399000000000	348000000000	375000000000	298000000000	243000000000	268000000000	152000000000	307000000000	339000000000	277000000000	287000000000	293000000000	280000000000	296000000000	292000000000
Gfm1	Elongation factor G, mitochondrial OS=Mus musculus GN=Gfm1 PE=2 SV=1	Q8K0D5	0.000227276	73949675750	136750000000	87500000000	136250000000	1.84912	0.000164145	0.000797606	1.55727	0.00218849	0.000104489	1.18669	0.159632	0.458943	0.999387	0.995805	0.997193	642000000000	529263362000	529000000000	570000000000	869000000000	903000000000	829000000000	743000000000	391000000000	474000000000	407000000000	440000000000	960000000000	827000000000	774000000000	693000000000	683000000000	581000000000	573000000000	460000000000	730000000000	619000000000	711000000000	649000000000	607000000000	602000000000	584000000000	681000000000
Glrx5	Glutaredoxin-related protein 5, mitochondrial OS=Mus musculus GN=Glrx5 PE=2 SV=2	Q80Y14	0.978507	123560482000	121500000000	118250000000	119425000000	0.986093	0.880062	0.895638	1.00423	0.963725	0.9488	0.965609	0.70685	0.88971	0.983368	0.85663	0.973644	25900000000	18136389600	17400000000	20800000000	21200000000	33500000000	30000000000	23000000000	14300000000	17200000000	16900000000	17300000000	38500000000	32700000000	27500000000	25200000000	19500000000	17900000000	21500000000	27700000000	22300000000	22400000000	22500000000	22000000000	23600000000	21600000000	25200000000	23300000000
Gls	Isoform 2 of Glutaminase kidney isoform, mitochondrial OS=Mus musculus GN=Gls	D3Z7P3	0.754028	125764833250	117000000000	121750000000	114250000000	0.927633	0.453386	0.491881	0.934682	0.499186	0.339182	0.972787	0.780788	0.902066	0.980179	0.839841	0.971515	225000000000	202192339000	164000000000	264000000000	334000000000	340000000000	236000000000	209000000000	265000000000	350000000000	277000000000	320000000000	325000000000	313000000000	296000000000	269000000000	234000000000	195000000000	218000000000	75400000000	305000000000	316000000000	274000000000	261000000000	275000000000	232000000000	279000000000	242000000000
Glud1	Glutamate dehydrogenase 1, mitochondrial OS=Mus musculus GN=Glud1 PE=1 SV=1	P26443	0.154597	188080740750	175000000000	198000000000	214500000000	0.932461	0.401942	0.443036	1.0761	0.380063	0.979399	1.05302	0.533008	0.771593	1.21522	0.0321913	0.287666	37700000000	29211635700	15900000000	30400000000	26400000000	35000000000	32000000000	25000000000	22700000000	24700000000	23100000000	21600000000	48100000000	43200000000	30600000000	31500000000	27800000000	22700000000	26100000000	15500000000	33100000000	28400000000	21800000000	20600000000	23100000000	18300000000	19100000000	16500000000
Golph3	Golgi phosphoprotein 3 OS=Mus musculus GN=Golph3 PE=1 SV=1	Q9CRA5	0.140143	20728511800	21950000000	16475000000	22800000000	1.08037	0.578548	0.612267	1.37067	0.0381412	0.0737024	0.81206	0.150055	0.450165	1.03027	0.829369	0.971515	250000000000	210797609000	228000000000	227000000000	275000000000	276000000000	286000000000	244000000000	196000000000	244000000000	187000000000	248000000000	309000000000	305000000000	262000000000	238000000000	262000000000	207000000000	211000000000	221000000000	268000000000	232000000000	245000000000	264000000000	224000000000	217000000000	232000000000	256000000000
Got2	Aspartate aminotransferase, mitochondrial OS=Mus musculus GN=Got2 PE=1 SV=1	P05202	2.54e-06	505405131250	993500000000	607000000000	1058750000000	1.98285	3.88e-06	4.61e-05	1.74573	2.97e-05	3.04e-06	1.20744	0.0484471	0.244752	1.06305	0.48984	0.813964	90400000000	82197045000	59700000000	95900000000	122000000000	116000000000	87400000000	90100000000	66700000000	73500000000	76600000000	82200000000	122000000000	109000000000	102000000000	75500000000	78100000000	68500000000	69100000000	42300000000	101000000000	88400000000	83200000000	84500000000	77200000000	64900000000	90200000000	59700000000
Gpd2	Glycerol-3-phosphate dehydrogenase, mitochondrial OS=Mus musculus GN=Gpd2 PE=1 SV=2	Q64521	5.95e-05	113043511000	186750000000	115100000000	200250000000	1.65974	0.000217799	0.000988695	1.73551	0.000103865	2.92e-05	1.02245	0.823207	0.909474	1.06912	0.504853	0.817719	192000000000	158661280000	138000000000	196000000000	158000000000	165000000000	148000000000	132000000000	133000000000	138000000000	150000000000	154000000000	155000000000	148000000000	128000000000	109000000000	140000000000	112000000000	121000000000	104000000000	163000000000	166000000000	128000000000	127000000000	123000000000	114000000000	130000000000	105000000000
Gpt2	Alanine aminotransferase 2 OS=Mus musculus GN=Gpt2 PE=1 SV=1	Q8BGT5	5.63e-07	32102629050	72575000000	29900000000	56750000000	2.25931	7.95e-07	1.86e-05	1.88704	1.04e-05	1.19e-06	0.932892	0.44417	0.719038	0.77918	0.0148417	0.204815	139000000000	104964219000	78100000000	122000000000	25400000000	23600000000	19200000000	19800000000	51500000000	60700000000	65200000000	69000000000	27600000000	22300000000	21200000000	19400000000	49100000000	42900000000	44100000000	29800000000	59400000000	57200000000	48100000000	45300000000	47000000000	36000000000	47400000000	33500000000
Grn	Granulins OS=Mus musculus GN=Grn PE=2 SV=1	Q3U9N4	3.56e-07	121093178000	70650000000	124000000000	66300000000	0.583882	3.08e-06	4.09e-05	0.533129	5.98e-07	6.99e-07	1.02456	0.719384	0.88971	0.935506	0.332167	0.682128	69100000000	64066961000	60600000000	54400000000	44400000000	47100000000	55400000000	43500000000	57800000000	68800000000	44900000000	68400000000	60000000000	51200000000	48400000000	32500000000	62800000000	40100000000	33700000000	45100000000	66600000000	40100000000	64300000000	59000000000	41400000000	43200000000	41400000000	52900000000
Grpel1	GrpE protein homolog 1, mitochondrial OS=Mus musculus GN=Grpel1 PE=1 SV=1	Q99LP6	0.000742398	130626876250	163250000000	127500000000	130000000000	1.25205	0.000615596	0.00223558	1.01822	0.718492	0.00667845	0.976679	0.638169	0.856686	0.794277	0.000506467	0.0407677	62700000000	55661285000	46000000000	71100000000	55800000000	50900000000	40000000000	39500000000	41600000000	54300000000	46500000000	51100000000	52700000000	46400000000	47200000000	40500000000	45700000000	36300000000	36900000000	38500000000	51500000000	51300000000	48500000000	49900000000	48000000000	44300000000	50700000000	42300000000
Gsr	Isoform Cytoplasmic of Glutathione reductase, mitochondrial OS=Mus musculus GN=Gsr	P47791	1.2e-06	31213288650	56900000000	29025000000	50275000000	1.8336	2.72e-06	3.98e-05	1.72097	8.35e-06	1.86e-06	0.93572	0.383376	0.70446	0.878246	0.102437	0.540726	116000000000	120842166000	109000000000	128000000000	90800000000	81000000000	70400000000	59700000000	113000000000	127000000000	100000000000	129000000000	100000000000	89000000000	102000000000	96700000000	98300000000	71000000000	86000000000	40900000000	105000000000	111000000000	103000000000	106000000000	100000000000	81700000000	101000000000	97300000000
Hadh	Hydroxyacyl-coenzyme A dehydrogenase, mitochondrial OS=Mus musculus GN=Hadh PE=1 SV=2	Q61425	0.00392655	176440385000	239500000000	149750000000	212750000000	1.36247	0.0121378	0.0230084	1.41583	0.00614707	0.00163324	0.855492	0.162348	0.4591	0.888998	0.283682	0.655421	29700000000	29454805000	33500000000	32200000000	44600000000	45000000000	48400000000	41500000000	30400000000	35400000000	30900000000	29900000000	44000000000	41300000000	40900000000	45600000000	36200000000	37700000000	35600000000	28900000000	37600000000	36400000000	38300000000	43600000000	35600000000	36600000000	38700000000	39000000000
Hadha	Trifunctional enzyme subunit alpha, mitochondrial OS=Mus musculus GN=Hadha PE=1 SV=1	Q8BMS1	0.00544628	295882640250	385750000000	250500000000	286750000000	1.30309	0.0176614	0.0307737	1.14925	0.174316	0.0161877	0.844822	0.105529	0.367754	0.745084	0.00999849	0.156429	240000000000	215066231000	194000000000	182000000000	167000000000	203000000000	222000000000	181000000000	137000000000	134000000000	105000000000	166000000000	292000000000	267000000000	254000000000	153000000000	190000000000	152000000000	140000000000	156000000000	227000000000	155000000000	161000000000	220000000000	146000000000	171000000000	150000000000	190000000000
Hadhb	Trifunctional enzyme subunit beta, mitochondrial OS=Mus musculus GN=Hadhb PE=1 SV=1	Q99JY0	0.0112791	289856129750	377250000000	258750000000	293000000000	1.31071	0.0143919	0.0261327	1.12056	0.252316	0.0187818	0.899086	0.283051	0.626774	0.768651	0.0166561	0.221014	204000000000	160294912000	131000000000	201000000000	366000000000	382000000000	331000000000	339000000000	173000000000	214000000000	225000000000	209000000000	353000000000	309000000000	298000000000	239000000000	238000000000	202000000000	230000000000	226000000000	262000000000	282000000000	255000000000	312000000000	244000000000	219000000000	273000000000	190000000000
Hccs	Cytochrome c-type heme lyase OS=Mus musculus GN=Hccs PE=1 SV=2	P53702	0.102226	62041740250	47600000000	59975000000	48025000000	0.766476	0.0591877	0.0820071	0.793109	0.0943457	0.0227448	0.956319	0.732399	0.88971	0.989548	0.935734	0.99027	31900000000	23836606500	21600000000	32200000000	28600000000	30500000000	28500000000	29200000000	27100000000	28400000000	35600000000	32100000000	53600000000	49000000000	47200000000	37500000000	29200000000	26100000000	27400000000	24100000000	35800000000	29900000000	27700000000	30800000000	29900000000	23000000000	31400000000	20700000000
Hebp1	Heme-binding protein 1 OS=Mus musculus GN=Hebp1 PE=1 SV=2	Q9R257	4.89e-08	30913372225	64050000000	27500000000	67975000000	2.0699	7.23e-07	1.86e-05	2.47814	6.51e-08	1.46e-07	0.886475	0.146754	0.448053	1.06131	0.458417	0.807516	48100000000	44356612000	38800000000	57400000000	69900000000	69900000000	59000000000	48500000000	46900000000	54600000000	48600000000	55600000000	75300000000	66300000000	68000000000	59900000000	53700000000	49100000000	51700000000	54300000000	60900000000	59000000000	54900000000	54400000000	57900000000	51500000000	62900000000	56300000000
Hibadh	3-hydroxyisobutyrate dehydrogenase, mitochondrial OS=Mus musculus GN=Hibadh PE=1 SV=1	Q99L13	0.0524117	51064244000	40675000000	47900000000	40125000000	0.797686	0.0292723	0.0467544	0.8376	0.0762854	0.0125897	0.93691	0.489305	0.743658	0.983791	0.861024	0.973945	38800000000	27826989100	25300000000	33500000000	32100000000	34400000000	29800000000	32400000000	23000000000	25800000000	31200000000	27200000000	40200000000	38300000000	30800000000	28300000000	30400000000	25200000000	27400000000	27400000000	31300000000	28100000000	24900000000	24600000000	26400000000	20300000000	25200000000	19400000000
Hibch	3-hydroxyisobutyryl-CoA hydrolase, mitochondrial OS=Mus musculus GN=Hibch PE=1 SV=1	Q8QZS1	0.00391464	20411309625	29575000000	21000000000	33275000000	1.47018	0.00952322	0.0189914	1.56768	0.00368523	0.00109108	1.04404	0.736401	0.891432	1.11328	0.407773	0.771384	24800000000	18567188500	15200000000	25600000000	31300000000	34100000000	26600000000	27600000000	16800000000	25000000000	20900000000	22200000000	40000000000	37300000000	31900000000	30100000000	25400000000	20600000000	24200000000	23500000000	27100000000	28800000000	27500000000	25500000000	25600000000	20600000000	28200000000	23100000000
Hk2	Hexokinase-2 OS=Mus musculus GN=Hk2 PE=2 SV=1	O08528	2.07e-06	42104407500	82100000000	40100000000	100475000000	1.94974	4e-05	0.00026571	2.48669	1.82e-06	2.65e-06	0.955935	0.67867	0.877072	1.2192	0.0864889	0.513624	86500000000	77877199000	77100000000	91700000000	127000000000	123000000000	111000000000	106000000000	58000000000	71000000000	64200000000	70000000000	110000000000	98800000000	110000000000	84700000000	91200000000	80000000000	81000000000	83300000000	95600000000	94500000000	86700000000	93200000000	93500000000	75100000000	95700000000	81700000000
Hmgcl	Hydroxymethylglutaryl-CoA lyase, mitochondrial OS=Mus musculus GN=Hmgcl PE=1 SV=2	P38060	0.0575716	82049261250	103875000000	74750000000	102125000000	1.2722	0.0765742	0.101219	1.3496	0.0327431	0.0134721	0.922933	0.530794	0.771593	0.979084	0.867752	0.975449	50000000000	50329547000	34900000000	49700000000	55600000000	60200000000	51100000000	51700000000	51500000000	65900000000	53400000000	65900000000	74900000000	69800000000	66200000000	51800000000	57600000000	47000000000	44300000000	47900000000	55400000000	53300000000	54500000000	63300000000	51100000000	42800000000	55900000000	49900000000
Hsd17b4	Peroxisomal multifunctional enzyme type 2 OS=Mus musculus GN=Hsd17b4 PE=1 SV=3	P51660	0.00600968	44818979500	32850000000	45175000000	34900000000	0.72908	0.00439293	0.0103748	0.77333	0.0147259	0.00153694	1.00434	0.962558	0.984222	1.06529	0.497062	0.813964	134000000000	105241928000	109000000000	146000000000	141000000000	130000000000	110000000000	105000000000	114000000000	121000000000	112000000000	126000000000	137000000000	121000000000	121000000000	98700000000	105000000000	82300000000	103000000000	99300000000	129000000000	125000000000	123000000000	128000000000	113000000000	109000000000	120000000000	111000000000
Hsp90ab1	Heat shock protein HSP 90-beta OS=Mus musculus GN=Hsp90ab1 PE=1 SV=3	P11499	0.000462639	693475052500	900250000000	695250000000	1024500000000	1.30299	0.00471548	0.0108688	1.46772	0.000300778	0.000200402	1.00706	0.928202	0.96773	1.13439	0.125155	0.577914	1210000000000	1356873070000	1360000000000	1560000000000	2150000000000	1880000000000	1880000000000	1680000000000	1580000000000	1880000000000	1660000000000	2040000000000	2040000000000	1890000000000	1930000000000	1620000000000	1620000000000	1420000000000	1370000000000	1540000000000	1740000000000	1740000000000	1640000000000	1800000000000	1640000000000	1250000000000	1620000000000	1710000000000
Hspa1a	Heat shock 70 kDa protein 1A OS=Mus musculus GN=Hspa1a PE=1 SV=2	Q61696	0.00950356	41955997500	55675000000	35100000000	48850000000	1.3403	0.0249707	0.0406364	1.38898	0.014023	0.00398447	0.847807	0.174496	0.481609	0.878598	0.279938	0.655421	27100000000	23577184300	21800000000	31600000000	35300000000	31200000000	29600000000	30100000000	25300000000	33000000000	27700000000	30300000000	48400000000	47200000000	43300000000	30400000000	31400000000	26300000000	27500000000	29000000000	33400000000	31200000000	30400000000	29800000000	31500000000	27700000000	32800000000	24100000000
Hspa9	Stress-70 protein, mitochondrial OS=Mus musculus GN=Hspa9 PE=1 SV=3	P38647	0.442923	1444632095000	1347500000000	1435000000000	1272500000000	0.932068	0.446814	0.48782	0.884297	0.194333	0.167947	0.987789	0.893017	0.959785	0.937161	0.481995	0.813964	72900000000	51592921000	52300000000	82000000000	95600000000	102000000000	88600000000	88500000000	55700000000	74100000000	65000000000	62500000000	119000000000	114000000000	117000000000	72000000000	86600000000	63700000000	71000000000	73000000000	91700000000	90800000000	87200000000	95400000000	79500000000	66700000000	88200000000	80000000000
Hspd1	60 kDa heat shock protein, mitochondrial OS=Mus musculus GN=Hspd1 PE=1 SV=1	P63038	0.00289222	1371718267500	1897500000000	1790000000000	1870000000000	1.38283	0.000932534	0.00318539	1.04629	0.554299	0.00667845	1.30284	0.00394974	0.045422	0.985769	0.850427	0.971515	68600000000	74075226000	66300000000	82200000000	90400000000	89800000000	90800000000	76200000000	62500000000	73400000000	70000000000	68200000000	119000000000	103000000000	103000000000	81900000000	86300000000	72300000000	70100000000	74400000000	86300000000	82100000000	82300000000	106000000000	86100000000	66400000000	89500000000	80400000000
Hspe1	10 kDa heat shock protein, mitochondrial OS=Mus musculus GN=Hspe1 PE=1 SV=2	Q64433	0.131938	1737166925000	2025000000000	2045000000000	2067500000000	1.1649	0.0721583	0.0961182	1.00827	0.917084	0.182845	1.18046	0.0533101	0.251945	1.02173	0.785978	0.971515	22600000000	19999549400	19900000000	25500000000	25200000000	27900000000	25600000000	23800000000	18000000000	22500000000	21300000000	25200000000	29600000000	33200000000	30900000000	27600000000	20500000000	20100000000	19700000000	19800000000	22800000000	28300000000	22900000000	24100000000	24100000000	21900000000	24400000000	22700000000
Iars2	Isoleucine--tRNA ligase, mitochondrial OS=Mus musculus GN=Iars2 PE=1 SV=1	Q8BIJ6	0.000145129	42309114000	59325000000	44875000000	64775000000	1.40388	0.000504285	0.00197702	1.43837	0.00028518	6.85e-05	1.0616	0.422635	0.71475	1.08768	0.265749	0.655421	45200000000	45519553000	35400000000	41600000000	53400000000	58600000000	53300000000	47100000000	40000000000	50900000000	42000000000	47500000000	75500000000	64100000000	54700000000	44000000000	51000000000	42400000000	38000000000	48600000000	52900000000	53300000000	46900000000	58500000000	43500000000	41400000000	48900000000	47500000000
Ict1	Immature colon carcinoma transcript 1, isoform CRA_c OS=Mus musculus GN=Ict1 PE=4 SV=1	A2A6T4	0.0890999	52224147500	59075000000	48400000000	65075000000	1.15357	0.225863	0.262366	1.33255	0.0247468	0.0243652	0.942769	0.60803	0.836094	1.08904	0.460653	0.807516	563000000000	481620525000	399000000000	578000000000	950000000000	1070000000000	1030000000000	924000000000	519000000000	624000000000	597000000000	688000000000	1140000000000	1160000000000	1010000000000	925000000000	792000000000	613000000000	670000000000	672000000000	833000000000	844000000000	786000000000	798000000000	743000000000	673000000000	798000000000	817000000000
Idh2	Isocitrate dehydrogenase [NADP], mitochondrial OS=Mus musculus GN=Idh2 PE=1 SV=3	P54071	0.0309504	601279097500	537750000000	448500000000	502750000000	0.895705	0.212208	0.24902	1.12328	0.189541	0.965225	0.749298	0.00477973	0.0515315	0.939676	0.47098	0.811144	67000000000	58242613000	58500000000	77100000000	83000000000	87400000000	71900000000	68700000000	46000000000	49800000000	53900000000	52900000000	83800000000	77600000000	78600000000	58900000000	69800000000	45700000000	59300000000	56100000000	71400000000	65900000000	65800000000	69500000000	64600000000	61000000000	70300000000	66600000000
Idh3a	Isocitrate dehydrogenase [NAD] subunit alpha, mitochondrial OS=Mus musculus GN=Idh3a PE=1 SV=1	Q9D6R2	0.0330881	263183793500	348750000000	342250000000	340000000000	1.33474	0.0107679	0.0211075	0.988496	0.905838	0.0738377	1.30885	0.0157446	0.110104	0.969317	0.750497	0.951917	534000000000	451622502000	409000000000	596000000000	652000000000	699000000000	629000000000	536000000000	391000000000	442000000000	426000000000	467000000000	905000000000	781000000000	834000000000	666000000000	542000000000	484000000000	517000000000	563000000000	592000000000	631000000000	517000000000	577000000000	563000000000	546000000000	610000000000	539000000000
Idh3b	Isocitrate dehydrogenase 3 (NAD+) beta OS=Mus musculus GN=Idh3b PE=2 SV=1	Q91VA7	0.0442925	213798084750	279750000000	303000000000	300750000000	1.2989	0.0572093	0.0802326	0.996281	0.976589	0.183208	1.42969	0.0139626	0.106201	1.0966	0.472579	0.811144	53200000000	53815402000	50900000000	61000000000	76900000000	71000000000	61300000000	56500000000	81000000000	101000000000	69200000000	93700000000	58600000000	52800000000	60600000000	43600000000	63900000000	48900000000	48700000000	24400000000	67500000000	67500000000	64200000000	66200000000	59500000000	50500000000	57600000000	60200000000
Idh3g	Isocitrate dehydrogenase [NAD] subunit gamma 1, mitochondrial OS=Mus musculus GN=Idh3g PE=1 SV=1	P70404	0.00299717	78708544750	113750000000	95175000000	115275000000	1.44402	0.00127511	0.0039992	1.20529	0.0550905	0.00156718	1.21445	0.047224	0.244752	1.01368	0.879737	0.975914	31200000000	36917318000	35500000000	38400000000	37500000000	35200000000	40100000000	31900000000	30600000000	40100000000	33800000000	46600000000	43400000000	36600000000	34600000000	28200000000	34800000000	31400000000	28400000000	34300000000	36800000000	35400000000	35500000000	35700000000	34700000000	31200000000	37300000000	38300000000
Idi1	Isopentenyl-diphosphate Delta-isomerase 1 OS=Mus musculus GN=Idi1 PE=4 SV=1	G3XA48	0.0116985	24125065600	31950000000	21475000000	27350000000	1.33008	0.0160153	0.0286285	1.27333	0.0352189	0.00525612	0.891938	0.283411	0.626774	0.853886	0.146836	0.59067	73800000000	58840584000	46500000000	77200000000	108000000000	111000000000	88600000000	92800000000	57200000000	74300000000	73200000000	70200000000	112000000000	107000000000	95800000000	80700000000	77900000000	67700000000	77600000000	65000000000	85900000000	87300000000	84100000000	76800000000	85300000000	73300000000	88000000000	72300000000
Immt	Mitochondrial inner membrane protein OS=Mus musculus GN=Immt PE=1 SV=1	Q8CAQ8	0.0181248	228949402250	270250000000	218750000000	278500000000	1.18019	0.0510725	0.0728099	1.27585	0.00782983	0.00430993	0.949378	0.509749	0.761314	1.02632	0.739843	0.945356	153000000000	125364167000	135000000000	141000000000	144000000000	148000000000	141000000000	145000000000	128000000000	142000000000	109000000000	142000000000	157000000000	152000000000	150000000000	121000000000	144000000000	124000000000	118000000000	128000000000	153000000000	138000000000	151000000000	174000000000	124000000000	123000000000	132000000000	152000000000
Isca2	Iron-sulfur cluster assembly 2 homolog, mitochondrial OS=Mus musculus GN=Isca2 PE=2 SV=2	Q9DCB8	0.000666742	24454499850	38650000000	29850000000	32775000000	1.59972	7.98e-05	0.00047494	1.09789	0.26843	0.000818357	1.23542	0.0220969	0.143838	0.847871	0.0628026	0.415967	47600000000	38197862000	40900000000	52800000000	58700000000	69200000000	55700000000	54000000000	40000000000	49300000000	46400000000	52000000000	88200000000	75500000000	74000000000	64000000000	53800000000	43800000000	46700000000	44700000000	55600000000	61500000000	52100000000	43600000000	50700000000	51200000000	56600000000	50200000000
Ivd	Isovaleryl-CoA dehydrogenase, mitochondrial OS=Mus musculus GN=Ivd PE=1 SV=1	Q9JHI5	2.8e-06	73977324250	35575000000	62175000000	35250000000	0.483862	3.56e-06	4.55e-05	0.560377	3.32e-05	3.04e-06	0.846395	0.0894267	0.362967	0.980238	0.828696	0.971515	30900000000	30156245000	27400000000	37100000000	42300000000	47100000000	44100000000	36800000000	28700000000	31200000000	23800000000	30100000000	50200000000	45600000000	37100000000	35000000000	31100000000	25800000000	29800000000	33300000000	41600000000	39900000000	33800000000	34900000000	35000000000	32600000000	35200000000	35100000000
Kars	Lysine--tRNA ligase OS=Mus musculus GN=Kars PE=2 SV=1	Q8R2P8	0.00192954	47410178750	67650000000	50975000000	80050000000	1.44218	0.00776147	0.0163275	1.5592	0.00222411	0.000765079	1.09384	0.449552	0.719038	1.1826	0.169528	0.59067	8890000000	5805038600	5190000000	6960000000	11800000000	15000000000	12800000000	11500000000	6940000000	8650000000	7830000000	7710000000	14900000000	13400000000	12300000000	9320000000	8480000000	6890000000	9230000000	8170000000	10100000000	9290000000	8290000000	8590000000	8670000000	5470000000	8540000000	5590000000
Lamtor5	MCG21719 OS=Mus musculus GN=Lamtor5 PE=4 SV=1	G3UW70	0.0640111	19989337525	12085000000	14950000000	11945000000	0.611205	0.0259883	0.0420937	0.783985	0.233349	0.025855	0.747654	0.159519	0.458943	0.959006	0.832718	0.971515	2560000000000	2289333170000	2070000000000	3030000000000	3440000000000	3180000000000	2860000000000	2770000000000	1940000000000	2460000000000	2520000000000	2490000000000	3280000000000	2900000000000	3030000000000	2290000000000	2580000000000	2210000000000	2460000000000	2190000000000	2840000000000	2790000000000	2550000000000	2560000000000	2520000000000	2120000000000	2630000000000	2050000000000
Lap3	Cytosol aminopeptidase OS=Mus musculus GN=Lap3 PE=1 SV=3	Q9CPY7	0.0065612	108967267250	86050000000	106650000000	81200000000	0.793117	0.0142122	0.0260809	0.759744	0.00530117	0.00163376	0.986328	0.867707	0.940379	0.944825	0.496303	0.813964	79000000000	74404659000	79900000000	81600000000	106000000000	103000000000	99800000000	85900000000	69600000000	85300000000	58000000000	83400000000	113000000000	106000000000	107000000000	89200000000	91700000000	75500000000	68600000000	60100000000	87600000000	90700000000	88300000000	90200000000	85200000000	79900000000	88000000000	88000000000
Ldha	L-lactate dehydrogenase A chain OS=Mus musculus GN=Ldha PE=1 SV=3	P06151	0.433779	56130768500	56625000000	64425000000	65700000000	1.02311	0.849587	0.872344	1.01283	0.915706	0.851835	1.1583	0.236458	0.571527	1.14666	0.268394	0.655421	31100000000	29108994000	27400000000	38700000000	25900000000	28800000000	26500000000	25600000000	27000000000	32700000000	31700000000	35000000000	30600000000	31900000000	25000000000	21000000000	30600000000	25700000000	26800000000	29100000000	29100000000	31700000000	29200000000	31200000000	29200000000	24700000000	30200000000	25300000000
Letm1	LETM1 and EF-hand domain-containing protein 1, mitochondrial OS=Mus musculus GN=Letm1 PE=2 SV=1	Q9Z2I0	0.0453173	158815622250	201000000000	153750000000	178250000000	1.27079	0.021577	0.036142	1.14846	0.153211	0.0166511	0.97047	0.746938	0.89477	0.877045	0.173985	0.59067	46500000000	40736485000	38400000000	49000000000	59000000000	63000000000	49000000000	54400000000	51100000000	61900000000	59700000000	60100000000	61600000000	58100000000	59700000000	46200000000	54900000000	45100000000	49200000000	45900000000	55700000000	59700000000	49000000000	55900000000	53700000000	43400000000	54500000000	47200000000
Lipoamide	Dihydrolipoyllysine-residue succinyltransferase component of 2-oxoglutarate dehydrogenase complex, m	Q9D2G2	0.00634304	30149871625	38750000000	32800000000	49975000000	1.29481	0.0513453	0.000524688	1.50456	0.00506461	0.000324053	1.09664	0.454673	0.182295	1.27429	0.0651079	0.655421	136000000000	100553269000	88400000000	128000000000	91800000000	118000000000	90600000000	99800000000	80000000000	93900000000	115000000000	90800000000	140000000000	114000000000	96100000000	86800000000	101000000000	78700000000	92500000000	85800000000	105000000000	105000000000	94500000000	98500000000	95900000000	83500000000	105000000000	70700000000
Lonp1	Lon protease homolog, mitochondrial OS=Mus musculus GN=Lonp1 PE=1 SV=2	Q8CGK3	2.04e-06	229369064000	319000000000	182000000000	354500000000	1.39991	0.00042739	0.00179062	1.94165	6.33e-07	3.26e-06	0.798792	0.00747719	0.0737038	1.10791	0.168697	0.59067	23900000000	16745238500	16200000000	24800000000	33000000000	32100000000	26000000000	27200000000	17500000000	22700000000	21900000000	21900000000	38100000000	35800000000	35300000000	23900000000	24000000000	22500000000	24700000000	35700000000	28000000000	24700000000	24800000000	24400000000	24800000000	17800000000	25300000000	19600000000
Lrpprc	Leucine-rich PPR motif-containing protein, mitochondrial OS=Mus musculus GN=Lrpprc PE=1 SV=2	Q6PB66	5.33e-05	155991685000	248500000000	142250000000	260500000000	1.5989	0.000420516	0.00179062	1.81934	4.99e-05	2.75e-05	0.916735	0.389683	0.70446	1.04312	0.672391	0.888695	144000000000	116051878000	106000000000	148000000000	166000000000	191000000000	155000000000	161000000000	95700000000	108000000000	115000000000	116000000000	186000000000	176000000000	160000000000	135000000000	143000000000	120000000000	142000000000	148000000000	139000000000	147000000000	137000000000	129000000000	140000000000	119000000000	149000000000	115000000000
Maoa	Amine oxidase [flavin-containing] A OS=Mus musculus GN=Maoa PE=1 SV=3	Q64133	0.0310087	133519981000	117750000000	129000000000	111500000000	0.880903	0.0491772	0.070399	0.863769	0.026565	0.00892965	0.963816	0.53676	0.771593	0.945069	0.348869	0.691723	147000000000	136004207000	115000000000	159000000000	218000000000	222000000000	188000000000	183000000000	102000000000	129000000000	114000000000	123000000000	274000000000	247000000000	239000000000	181000000000	167000000000	129000000000	138000000000	159000000000	183000000000	178000000000	180000000000	186000000000	168000000000	149000000000	174000000000	159000000000
Marc2	MOSC domain-containing protein 2, mitochondrial OS=Mus musculus GN=Marc2 PE=1 SV=1	Q922Q1	0.0361194	91638072000	109475000000	79900000000	109250000000	1.18633	0.138244	0.172181	1.36764	0.0130794	0.0115371	0.869163	0.216908	0.554321	1.002	0.985468	0.996522	54300000000	49910919000	58500000000	69600000000	76700000000	74600000000	64500000000	59500000000	38700000000	44100000000	44600000000	52700000000	62900000000	66900000000	64700000000	56400000000	52900000000	53600000000	51700000000	41700000000	67400000000	61000000000	57700000000	60800000000	55700000000	51100000000	62300000000	52700000000
Mavs	Mitochondrial antiviral-signaling protein OS=Mus musculus GN=Mavs PE=1 SV=1	Q8VCF0	0.0663639	15062671050	16275000000	13925000000	19975000000	1.1041	0.448531	0.488149	1.43435	0.0145217	0.0312541	0.940016	0.633386	0.853586	1.22118	0.139895	0.588582	38300000000	32907788300	37500000000	36700000000	90200000000	104000000000	99900000000	94600000000	36300000000	40300000000	36600000000	42600000000	123000000000	110000000000	97000000000	91900000000	67200000000	59600000000	69900000000	59600000000	87500000000	71200000000	70400000000	76100000000	70700000000	57000000000	66400000000	73200000000
Mdh1	Malate dehydrogenase, cytoplasmic OS=Mus musculus GN=Mdh1 PE=1 SV=3	P14152	0.0106399	57287073500	73950000000	54750000000	64800000000	1.29095	0.00675156	0.0148362	1.18278	0.0529345	0.00404923	0.961411	0.623859	0.848081	0.880854	0.130653	0.577914	19400000000	13665249300	14000000000	19800000000	20000000000	17100000000	13400000000	15600000000	15800000000	19900000000	19200000000	20900000000	26500000000	20000000000	20400000000	17500000000	15500000000	15400000000	17700000000	17000000000	17700000000	18800000000	18300000000	16500000000	16200000000	14700000000	17000000000	14500000000
Mdh2	Malate dehydrogenase, mitochondrial OS=Mus musculus GN=Mdh2 PE=1 SV=3	P08249	0.000136129	777069490000	1230000000000	768500000000	1315000000000	1.58726	0.000550848	0.00206568	1.69684	0.00017836	5.78e-05	0.997448	0.979864	0.991358	1.06631	0.529444	0.841743	664000000000	711059110000	594000000000	815000000000	1030000000000	1060000000000	961000000000	958000000000	612000000000	774000000000	616000000000	751000000000	1180000000000	1180000000000	1050000000000	824000000000	898000000000	598000000000	605000000000	758000000000	939000000000	892000000000	877000000000	909000000000	771000000000	666000000000	842000000000	743000000000
Me2	NAD-dependent malic enzyme, mitochondrial OS=Mus musculus GN=Me2 PE=2 SV=1	Q99KE1	0.200514	67963340750	61175000000	57050000000	66900000000	0.906055	0.265279	0.304058	1.17047	0.0869019	0.652364	0.8413	0.0632235	0.290828	1.08682	0.343548	0.691723	232000000000	201812017000	164000000000	243000000000	293000000000	307000000000	262000000000	252000000000	127000000000	157000000000	174000000000	175000000000	347000000000	300000000000	300000000000	249000000000	211000000000	197000000000	201000000000	198000000000	235000000000	231000000000	201000000000	206000000000	208000000000	176000000000	207000000000	160000000000
Mecr	Trans-2-enoyl-CoA reductase, mitochondrial OS=Mus musculus GN=Mecr PE=1 SV=2	Q9DCS3	0.120937	39184060500	50950000000	40475000000	48050000000	1.30287	0.0446278	0.0652398	1.18654	0.172822	0.029224	1.0409	0.739965	0.892615	0.947959	0.658697	0.884243	259000000000	231916880000	238000000000	301000000000	381000000000	367000000000	325000000000	309000000000	206000000000	276000000000	231000000000	266000000000	347000000000	326000000000	348000000000	261000000000	282000000000	220000000000	238000000000	228000000000	295000000000	281000000000	294000000000	273000000000	268000000000	238000000000	290000000000	274000000000
Mfn1	Mitofusin-1 OS=Mus musculus GN=Mfn1 PE=1 SV=3	Q811U4	0.180695	16716312325	16525000000	18950000000	21100000000	0.99251	0.950742	0.956286	1.10662	0.411962	0.611167	1.14396	0.281175	0.626774	1.27548	0.0638154	0.415967	19900000000	15665711100	17600000000	16400000000	24700000000	25500000000	27500000000	23500000000	15500000000	20400000000	15200000000	20500000000	30900000000	27300000000	21600000000	22800000000	20000000000	20800000000	17900000000	17300000000	19200000000	21500000000	19800000000	23600000000	19200000000	19100000000	21500000000	21900000000
Micu2	Calcium uptake protein 2, mitochondrial OS=Mus musculus GN=Micu2 PE=1 SV=2	Q8CD10	0.151792	24721174650	27175000000	22825000000	28400000000	1.11307	0.292314	0.329569	1.24526	0.0435833	0.0431866	0.932012	0.482986	0.743492	1.0427	0.674893	0.888695	375000000000	355121365000	338000000000	414000000000	500000000000	476000000000	396000000000	375000000000	304000000000	384000000000	333000000000	360000000000	473000000000	418000000000	419000000000	360000000000	370000000000	302000000000	323000000000	377000000000	428000000000	415000000000	415000000000	407000000000	394000000000	340000000000	406000000000	354000000000
Mpc1	Mitochondrial pyruvate carrier 1 OS=Mus musculus GN=Mpc1 PE=1 SV=1	P63030	0.0375756	16111614275	23025000000	13750000000	18400000000	1.39565	0.0440302	0.0648826	1.30448	0.0980774	0.0191541	0.853335	0.305546	0.640064	0.797591	0.152886	0.59067	51900000000	51240907000	53100000000	57700000000	98700000000	96600000000	95900000000	83200000000	62100000000	75400000000	69700000000	79400000000	112000000000	102000000000	100000000000	79700000000	78400000000	64100000000	60100000000	66000000000	87800000000	77100000000	83400000000	81700000000	68700000000	66200000000	79500000000	85600000000
Mpst	3-mercaptopyruvate sulfurtransferase OS=Mus musculus GN=Mpst PE=1 SV=3	Q99J99	1.64e-05	83294299750	116750000000	65800000000	100875000000	1.40149	0.000376893	0.00164301	1.52942	4.98e-05	2.63e-05	0.78947	0.0050833	0.0531435	0.861533	0.052089	0.382355	85500000000	85295931000	90000000000	107000000000	157000000000	166000000000	148000000000	131000000000	90600000000	103000000000	89800000000	107000000000	162000000000	160000000000	140000000000	143000000000	119000000000	101000000000	99200000000	27400000000	128000000000	129000000000	117000000000	127000000000	116000000000	87100000000	111000000000	120000000000
Mrpl10	39S ribosomal protein L10, mitochondrial OS=Mus musculus GN=Mrpl10 PE=2 SV=2	Q3TBW2	0.000265924	56083013500	76950000000	52225000000	85175000000	1.38276	0.00338636	0.00854539	1.63283	0.000134628	0.000112886	0.936112	0.472606	0.741132	1.10541	0.282327	0.655421	23300000000	19829248000	21000000000	24700000000	50400000000	46700000000	42300000000	40900000000	26500000000	31200000000	29800000000	29800000000	47300000000	41700000000	41800000000	33700000000	36400000000	26600000000	28300000000	34000000000	34100000000	31800000000	31600000000	41600000000	33000000000	29600000000	36500000000	28100000000
Mrpl11	39S ribosomal protein L11, mitochondrial OS=Mus musculus GN=Mrpl11 PE=2 SV=1	Q9CQF0	0.0224955	53115247250	69025000000	54900000000	76525000000	1.30515	0.0375572	0.0578449	1.3762	0.0159633	0.00543937	1.03557	0.764278	0.900877	1.09194	0.455039	0.807516	45200000000	42604999000	45600000000	47600000000	44600000000	42600000000	39900000000	31700000000	31900000000	34000000000	29200000000	35100000000	50300000000	43000000000	48000000000	42500000000	40500000000	33500000000	29900000000	32200000000	43300000000	44200000000	41200000000	46900000000	36100000000	33600000000	38200000000	41100000000
Mrpl12	39S ribosomal protein L12, mitochondrial OS=Mus musculus GN=Mrpl12 PE=1 SV=2	Q9DB15	0.00795965	73445543500	86200000000	78700000000	102600000000	1.1755	0.0652905	0.0883342	1.29747	0.00673847	0.00459679	1.06953	0.415555	0.711962	1.18051	0.0594246	0.412746	23300000000	22283069400	23100000000	24900000000	38400000000	48600000000	46700000000	42600000000	25900000000	28000000000	23100000000	31700000000	55400000000	54400000000	44200000000	43800000000	33600000000	25600000000	26400000000	43400000000	36000000000	40100000000	36000000000	39700000000	35300000000	27600000000	34700000000	37600000000
Mrpl14	39S ribosomal protein L14, mitochondrial OS=Mus musculus GN=Mrpl14 PE=2 SV=1	Q9D1I6	0.0137122	13701659650	17150000000	12192500000	18250000000	1.28387	0.057922	0.0809032	1.50602	0.0049383	0.00356588	0.904385	0.415646	0.711962	1.06087	0.629047	0.874967	93600000000	72305762000	57700000000	87900000000	120000000000	140000000000	111000000000	106000000000	74400000000	84400000000	83000000000	82200000000	149000000000	142000000000	127000000000	100000000000	95300000000	75600000000	86100000000	58800000000	113000000000	105000000000	91100000000	94600000000	89300000000	81400000000	97900000000	72500000000
Mrpl15	39S ribosomal protein L15, mitochondrial OS=Mus musculus GN=Mrpl15 PE=2 SV=1	Q9CPR5	0.00225894	21041797125	29900000000	21225000000	34825000000	1.44547	0.0108842	0.021215	1.64662	0.0015453	0.000752487	1.02076	0.869509	0.940379	1.16281	0.241588	0.655421	53000000000	56770863000	50700000000	48400000000	53900000000	77700000000	77500000000	69400000000	41300000000	34000000000	32800000000	46200000000	63800000000	57100000000	68300000000	54500000000	65300000000	44800000000	42400000000	61400000000	58800000000	56100000000	49000000000	68900000000	48100000000	46700000000	46200000000	55600000000
Mrpl19	39S ribosomal protein L19, mitochondrial OS=Mus musculus GN=Mrpl19 PE=2 SV=1	Q9D338	0.000318459	36314580750	50450000000	38025000000	54650000000	1.38014	0.00119795	0.003899	1.441	0.000448288	0.00012818	1.04218	0.598691	0.835062	1.08813	0.29074	0.655421	133000000000	101677801000	103000000000	119000000000	186000000000	221000000000	240000000000	212000000000	108000000000	130000000000	118000000000	142000000000	288000000000	287000000000	222000000000	209000000000	176000000000	131000000000	141000000000	172000000000	170000000000	180000000000	177000000000	187000000000	162000000000	154000000000	168000000000	179000000000
Mrpl23	39S ribosomal protein L23, mitochondrial OS=Mus musculus GN=Mrpl23 PE=2 SV=1	O35972	0.0113852	33263848450	41250000000	32375000000	46475000000	1.23306	0.0669154	0.090179	1.44816	0.00391705	0.00338761	0.969421	0.770316	0.900877	1.13854	0.235948	0.655421	90100000000	70025363000	59400000000	102000000000	160000000000	179000000000	120000000000	121000000000	47300000000	65300000000	56900000000	64500000000	191000000000	185000000000	166000000000	131000000000	105000000000	80600000000	95900000000	42000000000	113000000000	126000000000	96500000000	94200000000	105000000000	80700000000	108000000000	83800000000
Mrpl3	39S ribosomal protein L3, mitochondrial OS=Mus musculus GN=Mrpl3 PE=2 SV=1	Q99N95	0.0151222	86715714250	113525000000	88050000000	123150000000	1.3136	0.0266284	0.0427293	1.38194	0.0111641	0.00359609	1.02467	0.825293	0.909474	1.07797	0.500175	0.813964	279000000000	264655897000	235000000000	322000000000	376000000000	357000000000	306000000000	250000000000	242000000000	302000000000	253000000000	299000000000	384000000000	368000000000	385000000000	303000000000	285000000000	251000000000	275000000000	218000000000	331000000000	322000000000	279000000000	303000000000	286000000000	265000000000	316000000000	286000000000
Mrpl38	39S ribosomal protein L38, mitochondrial OS=Mus musculus GN=Mrpl38 PE=2 SV=2	Q8K2M0	0.00434011	9105918150	12775000000	9020000000	15150000000	1.41546	0.0220553	0.0364071	1.66345	0.002314	0.00134414	1.00236	0.986052	0.992578	1.17797	0.23907	0.655421	31100000000	21824407600	19700000000	28000000000	26800000000	37100000000	29000000000	28800000000	29400000000	34400000000	42200000000	36200000000	48100000000	51100000000	29600000000	31800000000	29000000000	26700000000	26600000000	25300000000	32500000000	28000000000	25600000000	27400000000	26600000000	22800000000	28200000000	21300000000
Mrpl39	39S ribosomal protein L39, mitochondrial OS=Mus musculus GN=Mrpl39 PE=2 SV=4	Q9JKF7	9.33e-05	35617779325	51125000000	37625000000	60575000000	1.44367	0.000965343	0.00324958	1.6179	0.000101688	5.7e-05	1.0541	0.545303	0.777395	1.18132	0.0725491	0.446954	761000000000	588027070000	518000000000	596000000000	518000000000	642000000000	602000000000	617000000000	396000000000	421000000000	371000000000	465000000000	637000000000	720000000000	570000000000	560000000000	565000000000	530000000000	494000000000	502000000000	583000000000	576000000000	556000000000	630000000000	536000000000	509000000000	525000000000	538000000000
Mrpl40	39S ribosomal protein L40, mitochondrial OS=Mus musculus GN=Mrpl40 PE=2 SV=2	Q9Z2Q5	0.0849854	17696251525	22225000000	17350000000	23250000000	1.27981	0.0817399	0.106819	1.32793	0.0495246	0.0182977	0.998767	0.992578	0.992578	1.03632	0.788174	0.971515	19300000000	17215475700	16700000000	20900000000	36500000000	35800000000	32600000000	30300000000	17200000000	22900000000	20300000000	21500000000	38800000000	34100000000	28900000000	29800000000	26000000000	21900000000	24100000000	24600000000	27600000000	27000000000	28100000000	26600000000	26500000000	24000000000	26100000000	28300000000
Mrpl44	39S ribosomal protein L44, mitochondrial OS=Mus musculus GN=Mrpl44 PE=2 SV=3	Q9CY73	0.000210354	14418022075	19500000000	14025000000	21700000000	1.36355	0.0021308	0.00607542	1.54897	0.000137161	9.28e-05	0.978079	0.785466	0.902066	1.11108	0.210523	0.633442	33500000000	26413514800	27600000000	36900000000	49600000000	57000000000	51000000000	50100000000	23800000000	31400000000	27000000000	31100000000	69900000000	63800000000	64300000000	46700000000	44700000000	30200000000	35100000000	42900000000	43600000000	46900000000	47500000000	45400000000	43300000000	34400000000	45700000000	42200000000
Mrpl46	39S ribosomal protein L46, mitochondrial OS=Mus musculus GN=Mrpl46 PE=2 SV=1	Q9EQI8	0.00973525	37830171700	51000000000	35400000000	49925000000	1.34489	0.0175462	0.030728	1.40674	0.00808139	0.00235357	0.932839	0.530678	0.771593	0.975734	0.823388	0.971515	115000000000	89364333000	83300000000	111000000000	152000000000	178000000000	165000000000	134000000000	87100000000	97100000000	88800000000	92300000000	181000000000	167000000000	160000000000	149000000000	110000000000	107000000000	118000000000	108000000000	127000000000	137000000000	137000000000	121000000000	136000000000	109000000000	133000000000	121000000000
Mrpl50	39S ribosomal protein L50, mitochondrial OS=Mus musculus GN=Mrpl50 PE=2 SV=2	Q8VDT9	0.596043	92167137000	108550000000	80875000000	121175000000	1.4419	0.412347	0.453057	1.61536	0.287545	0.204768	0.948729	0.904807	0.961672	1.06286	0.889836	0.981845	56000000000	43242312000	43100000000	64400000000	64300000000	62900000000	57600000000	53000000000	57900000000	90300000000	63300000000	88200000000	63900000000	68900000000	71900000000	50000000000	64500000000	51700000000	63100000000	66800000000	66300000000	66600000000	58600000000	54300000000	59400000000	54000000000	58400000000	49000000000
Mrps17	28S ribosomal protein S17, mitochondrial OS=Mus musculus GN=Mrps17 PE=2 SV=1	Q9CQE3	0.00562164	70119431750	84325000000	71075000000	91900000000	1.20213	0.0215805	0.036142	1.28626	0.00358043	0.00164958	1.01563	0.82773	0.909474	1.08671	0.256127	0.655421	83300000000	70582174000	68000000000	71900000000	87500000000	88500000000	90200000000	78600000000	77800000000	84600000000	66700000000	85700000000	122000000000	109000000000	95000000000	84400000000	84100000000	68900000000	67100000000	64900000000	90900000000	76400000000	82800000000	93700000000	74600000000	74400000000	70000000000	90000000000
Mrps18b	28S ribosomal protein S18b, mitochondrial OS=Mus musculus GN=Mrps18b PE=2 SV=1	Q99N84	0.00738453	50398775500	57050000000	46550000000	69025000000	1.12959	0.221551	0.258227	1.47953	0.00135806	0.00398447	0.921362	0.403108	0.711682	1.2068	0.0699762	0.438942	33800000000	24599486500	26100000000	36100000000	37100000000	44300000000	40600000000	33000000000	30700000000	35000000000	28500000000	37000000000	59000000000	59500000000	42300000000	39100000000	37900000000	28800000000	30400000000	20800000000	38100000000	39000000000	39400000000	40400000000	36100000000	31500000000	38000000000	33100000000
Mrps2	28S ribosomal protein S2, mitochondrial OS=Mus musculus GN=Mrps2 PE=2 SV=1	Q924T2	0.00234858	11908118175	17000000000	11850000000	21725000000	1.44118	0.02311	0.0377865	1.81098	0.00116932	0.000927398	1.0155	0.914567	0.96491	1.27608	0.108105	0.548472	179000000000	146555388000	150000000000	209000000000	180000000000	182000000000	164000000000	157000000000	118000000000	155000000000	135000000000	149000000000	195000000000	182000000000	193000000000	152000000000	161000000000	117000000000	132000000000	138000000000	174000000000	156000000000	170000000000	178000000000	168000000000	142000000000	170000000000	156000000000
Mrps21	28S ribosomal protein S21, mitochondrial OS=Mus musculus GN=Mrps21 PE=2 SV=1	P58059	0.00369937	64698230250	93675000000	64325000000	105500000000	1.47549	0.0105167	0.020733	1.61576	0.00285187	0.000991105	1.0097	0.941334	0.972336	1.10569	0.449402	0.807516	33300000000	31455393800	28700000000	39600000000	44400000000	47900000000	41400000000	31300000000	25800000000	39000000000	32700000000	32000000000	47800000000	48400000000	48000000000	41700000000	39100000000	32200000000	33800000000	35300000000	37500000000	38700000000	40000000000	44500000000	34200000000	30700000000	39500000000	34300000000
Mrps22	28S ribosomal protein S22, mitochondrial OS=Mus musculus GN=Mrps22 PE=2 SV=1	Q9CXW2	0.00278658	45669842500	58350000000	44325000000	68100000000	1.28164	0.0266219	0.0427293	1.51985	0.00110542	0.000972768	0.973897	0.792327	0.902066	1.15491	0.168357	0.59067	81100000000	64102949000	68000000000	93200000000	93900000000	98300000000	84600000000	81000000000	53600000000	71500000000	68900000000	81000000000	88600000000	76200000000	87500000000	73400000000	67300000000	67800000000	67900000000	75600000000	74100000000	83600000000	74600000000	73600000000	72100000000	73200000000	80100000000	71800000000
Mrps23	28S ribosomal protein S23, mitochondrial OS=Mus musculus GN=Mrps23 PE=2 SV=1	Q8VE22	0.00427396	25954152450	34475000000	25900000000	39675000000	1.33181	0.0217665	0.0362774	1.51799	0.00235873	0.00134414	1.00856	0.938818	0.972336	1.14955	0.224149	0.639101	129000000000	110992531000	110000000000	141000000000	232000000000	234000000000	212000000000	207000000000	99800000000	112000000000	109000000000	121000000000	169000000000	165000000000	161000000000	113000000000	157000000000	127000000000	126000000000	124000000000	161000000000	154000000000	156000000000	179000000000	148000000000	128000000000	164000000000	140000000000
Mrps28	28S ribosomal protein S28, mitochondrial OS=Mus musculus GN=Mrps28 PE=1 SV=1	Q9CY16	0.0129776	13294016150	17000000000	14050000000	22050000000	1.3046	0.0794601	0.104235	1.56447	0.0072821	0.00543937	1.06491	0.658487	0.873762	1.27703	0.103443	0.540726	36300000000	29466128400	30500000000	37400000000	45200000000	47700000000	39900000000	42000000000	31300000000	39600000000	35200000000	39200000000	58100000000	55400000000	53500000000	45200000000	39300000000	34300000000	37400000000	35100000000	44800000000	44700000000	40900000000	39200000000	40100000000	38300000000	39400000000	34500000000
Mrps30	28S ribosomal protein S30, mitochondrial OS=Mus musculus GN=Mrps30 PE=2 SV=1	Q9D0G0	0.0299153	19435108475	26150000000	19900000000	29725000000	1.38822	0.0441954	0.0648826	1.46867	0.0218364	0.00734926	1.05596	0.715584	0.88971	1.11715	0.462481	0.807516	45300000000	37580751000	37800000000	50400000000	59400000000	58600000000	47700000000	47400000000	33400000000	35000000000	36400000000	36900000000	57300000000	49100000000	49100000000	36400000000	50400000000	29700000000	37600000000	43200000000	54200000000	47900000000	50200000000	56500000000	41700000000	38200000000	44100000000	40100000000
Mrps31	28S ribosomal protein S31, mitochondrial OS=Mus musculus GN=Mrps31 PE=2 SV=1	Q61733	0.00279243	34751400750	49600000000	38750000000	54600000000	1.43922	0.00420521	0.010075	1.40977	0.00608368	0.000919468	1.11432	0.315645	0.655508	1.09152	0.413465	0.771384	210000000000	189282386000	184000000000	235000000000	371000000000	345000000000	340000000000	264000000000	141000000000	211000000000	157000000000	205000000000	320000000000	320000000000	353000000000	252000000000	240000000000	211000000000	219000000000	188000000000	247000000000	257000000000	211000000000	268000000000	248000000000	214000000000	258000000000	239000000000
Mrps34	28S ribosomal protein S34, mitochondrial OS=Mus musculus GN=Mrps34 PE=2 SV=1	Q9JIK9	0.00200435	21999887350	25625000000	21750000000	30325000000	1.16902	0.056455	0.0794978	1.40125	0.00065491	0.00109108	0.986679	0.859191	0.93804	1.18268	0.0426056	0.339501	16800000000	12572088300	12200000000	16100000000	18900000000	20800000000	18100000000	20200000000	12200000000	13500000000	15300000000	15100000000	23100000000	22200000000	22600000000	18900000000	13900000000	14400000000	13500000000	16000000000	18800000000	15800000000	14100000000	16400000000	15800000000	14700000000	17800000000	14700000000
Mrps35	28S ribosomal protein S35, mitochondrial OS=Mus musculus GN=Mrps35 PE=2 SV=2	Q8BJZ4	0.508477	64592182000	68075000000	59275000000	67950000000	1.05727	0.605306	0.634909	1.14924	0.209661	0.229147	0.91438	0.410362	0.711682	0.993919	0.954606	0.991534	39500000000	33620686800	34500000000	43700000000	59800000000	54800000000	44000000000	45400000000	28700000000	40100000000	33500000000	39300000000	56700000000	47000000000	56800000000	39200000000	38200000000	32700000000	36700000000	29000000000	41400000000	46900000000	40200000000	40400000000	38700000000	38200000000	39400000000	34700000000
Mrps36	28S ribosomal protein S36, mitochondrial OS=Mus musculus GN=Mrps36 PE=2 SV=1	Q9CQX8	0.24216	28493488575	29975000000	26375000000	35925000000	1.04631	0.786569	0.814914	1.4231	0.0518717	0.124037	0.880137	0.449946	0.719038	1.19709	0.292748	0.655421	108000000000	108676809000	102000000000	126000000000	147000000000	142000000000	133000000000	116000000000	96800000000	111000000000	107000000000	115000000000	135000000000	126000000000	119000000000	110000000000	109000000000	91000000000	88400000000	47300000000	125000000000	119000000000	114000000000	108000000000	105000000000	98200000000	118000000000	109000000000
Mrps7	28S ribosomal protein S7, mitochondrial OS=Mus musculus GN=Mrps7 PE=2 SV=1	Q80X85	0.00105696	41145225000	49525000000	40600000000	54950000000	1.19901	0.014295	0.026094	1.35412	0.000448051	0.000431835	0.982953	0.790882	0.902066	1.11011	0.125414	0.577914	47700000000	42917630000	33600000000	44200000000	78100000000	99100000000	82000000000	69200000000	36300000000	38700000000	38600000000	46800000000	119000000000	113000000000	84500000000	85400000000	56100000000	43600000000	44800000000	20600000000	68900000000	54900000000	50800000000	49200000000	52800000000	42000000000	57500000000	40700000000
Mrps9	28S ribosomal protein S9, mitochondrial OS=Mus musculus GN=Mrps9 PE=2 SV=3	Q9D7N3	0.0199364	99272934750	97775000000	89650000000	139500000000	0.986973	0.916999	0.927756	1.55463	0.0037732	0.0373414	0.890253	0.364014	0.70159	1.40228	0.0177925	0.227349	43700000000	35521217000	34900000000	47000000000	61600000000	69600000000	60500000000	52700000000	34200000000	43500000000	36700000000	42700000000	66700000000	59900000000	58600000000	49100000000	46200000000	32100000000	43700000000	46200000000	52700000000	53500000000	51500000000	53100000000	50800000000	43300000000	54800000000	48900000000
Mtch2	Mitochondrial carrier homolog 2 OS=Mus musculus GN=Mtch2 PE=1 SV=1	Q791V5	0.00154261	149352468750	157500000000	129500000000	182750000000	1.05787	0.399962	0.442265	1.41052	0.000177729	0.00171692	0.869084	0.050198	0.247404	1.1588	0.0412069	0.338486	185000000000	185322963000	169000000000	213000000000	188000000000	182000000000	163000000000	167000000000	181000000000	222000000000	183000000000	206000000000	248000000000	233000000000	208000000000	169000000000	198000000000	149000000000	163000000000	188000000000	209000000000	208000000000	202000000000	205000000000	193000000000	164000000000	200000000000	180000000000
Mthfd1	C-1-tetrahydrofolate synthase, cytoplasmic OS=Mus musculus GN=Mthfd1 PE=1 SV=4	Q922D8	0.0268315	46232386750	54650000000	59175000000	65675000000	1.19321	0.105352	0.13412	1.10688	0.333864	0.0858672	1.28632	0.0280914	0.173063	1.19326	0.105272	0.54207	127000000000	116451705000	116000000000	118000000000	63900000000	61600000000	67700000000	52300000000	146000000000	163000000000	127000000000	173000000000	102000000000	82800000000	81600000000	73000000000	109000000000	80500000000	74400000000	98100000000	113000000000	95400000000	112000000000	112000000000	87400000000	78700000000	94300000000	107000000000
Mthfd1l	Monofunctional C1-tetrahydrofolate synthase, mitochondrial OS=Mus musculus GN=Mthfd1l PE=1 SV=2	Q3V3R1	0.000761123	143082831750	227250000000	135250000000	221000000000	1.60602	0.00155247	0.00470019	1.632	0.00121396	0.000239977	0.951615	0.677572	0.877072	0.967005	0.778065	0.971515	118000000000	108387181000	90700000000	118000000000	114000000000	130000000000	114000000000	129000000000	114000000000	118000000000	119000000000	113000000000	186000000000	156000000000	131000000000	129000000000	123000000000	96800000000	102000000000	95100000000	142000000000	126000000000	133000000000	143000000000	106000000000	95700000000	121000000000	121000000000
Mthfd2	Lipoamide acyltransferase component of branched-chain alpha-keto acid dehydrogenase complex, mitocho	P53395	0.000452756	21360000000	39500000000	27525000000	35200000000	1.86769	9.28e-05	4.69e-05	1.27305	0.0465165	7.09e-06	1.30531	0.0306467	0.392802	0.889722	0.303931	0.633442	16800000000	12521172000	10900000000	14100000000	27800000000	33000000000	24000000000	27800000000	13200000000	13500000000	14500000000	14100000000	39600000000	34400000000	29100000000	27500000000	19700000000	16100000000	17300000000	18400000000	23300000000	20700000000	20300000000	20100000000	20200000000	16100000000	20400000000	15800000000
Mtx2	Metaxin-2 OS=Mus musculus GN=Mtx2 PE=1 SV=1	O88441	4.25e-05	22293672650	36300000000	22975000000	39150000000	1.63399	0.000151345	0.000788543	1.69045	8.33e-05	2.19e-05	1.03403	0.71756	0.88971	1.06976	0.46981	0.811144	116000000000	103223034000	103000000000	111000000000	42700000000	39600000000	45300000000	42600000000	47500000000	59300000000	51300000000	65700000000	47600000000	43000000000	44800000000	37200000000	66100000000	57600000000	45000000000	62000000000	58200000000	62800000000	56300000000	70400000000	53300000000	52100000000	58300000000	63100000000
Mut	Methylmalonyl-CoA mutase, mitochondrial OS=Mus musculus GN=Mut PE=1 SV=2	P16332	4.13e-08	37165035000	68600000000	34200000000	77925000000	1.85468	9.44e-07	2.04e-05	2.27455	4.2e-08	1.43e-07	0.922108	0.25362	0.599306	1.13085	0.0940323	0.531207	1970000000000	1923922920000	1580000000000	2130000000000	2610000000000	2540000000000	2260000000000	2180000000000	1850000000000	2130000000000	1800000000000	2220000000000	2660000000000	2430000000000	2320000000000	2070000000000	2290000000000	1890000000000	1870000000000	1950000000000	2340000000000	2170000000000	2140000000000	2270000000000	2070000000000	1790000000000	2180000000000	2280000000000
Nadk2	Isoform 4 of NAD kinase 2, mitochondrial OS=Mus musculus GN=Nadk2	Q8C5H8	1.81e-06	19345102400	40500000000	18775000000	42450000000	2.08928	9.83e-06	8.27e-05	2.25195	3.7e-06	2.12e-06	0.972303	0.786307	0.902066	1.048	0.651783	0.881824	183000000000	162761540000	142000000000	218000000000	277000000000	263000000000	211000000000	207000000000	128000000000	150000000000	160000000000	161000000000	233000000000	223000000000	225000000000	170000000000	181000000000	148000000000	185000000000	167000000000	199000000000	215000000000	194000000000	196000000000	201000000000	167000000000	209000000000	169000000000
Nars	Asparagine--tRNA ligase, cytoplasmic OS=Mus musculus GN=Nars PE=2 SV=2	Q8BP47	0.771511	46886641750	47625000000	47850000000	50875000000	1.01316	0.866837	0.884789	1.0567	0.48388	0.565494	1.02023	0.797478	0.902066	1.06407	0.431783	0.796605	68400000000	65369588000	66800000000	67000000000	99800000000	103000000000	93100000000	88300000000	84100000000	107000000000	71500000000	115000000000	124000000000	114000000000	104000000000	97100000000	91200000000	67800000000	68900000000	43200000000	105000000000	86900000000	89300000000	90600000000	79700000000	78100000000	84000000000	89800000000
Nduf	NADH dehydrogenase [ubiquinone] 1 alpha subcomplex subunit 10, mitochondrial OS=Mus musculus GN=Nduf	Q99LC3	0.00570849	79382775000	99200000000	66600000000	97500000000	1.26101	0.0418919	0.0625659	1.46467	0.0027845	0.00209955	0.845059	0.124224	0.408164	0.981546	0.857936	0.973644	180000000000	150258074000	128000000000	163000000000	249000000000	288000000000	243000000000	238000000000	163000000000	195000000000	133000000000	169000000000	269000000000	275000000000	257000000000	253000000000	214000000000	175000000000	198000000000	112000000000	233000000000	268000000000	200000000000	199000000000	202000000000	196000000000	208000000000	189000000000
Ndufa	NADH dehydrogenase [ubiquinone] 1 alpha subcomplex subunit 9, mitochondrial OS=Mus musculus GN=Ndufa	Q9DC69	0.0144176	66464582750	84275000000	57800000000	89800000000	1.27686	0.0770809	0.1015	1.55382	0.00448867	0.00402945	0.880013	0.331831	0.667259	1.07089	0.597801	0.874967	16600000000	12750684200	11000000000	19900000000	17900000000	17400000000	15200000000	14600000000	11000000000	15000000000	15500000000	14200000000	23400000000	19100000000	21100000000	16300000000	14200000000	12200000000	13200000000	16000000000	17200000000	17800000000	14600000000	13900000000	14800000000	12500000000	14900000000	11300000000
Ndufa12	NADH dehydrogenase [ubiquinone] 1 alpha subcomplex subunit 12 OS=Mus musculus GN=Ndufa12 PE=2 SV=2	Q7TMF3	0.00178276	31389061250	42575000000	28450000000	41975000000	1.35875	0.00669634	0.0148092	1.46718	0.00149995	0.00057575	0.906823	0.317304	0.655508	0.979187	0.826235	0.971515	73500000000	56902697000	56300000000	76600000000	127000000000	142000000000	111000000000	114000000000	56700000000	68300000000	70700000000	69100000000	139000000000	109000000000	123000000000	102000000000	85600000000	76800000000	79900000000	77100000000	105000000000	91100000000	96400000000	95600000000	93500000000	76800000000	92700000000	86900000000
Ndufa13	NADH dehydrogenase [ubiquinone] 1 alpha subcomplex subunit 13 OS=Mus musculus GN=Ndufa13 PE=1 SV=3	Q9ERS2	0.0173939	111169202250	134500000000	107450000000	122500000000	1.20788	0.0114471	0.02213	1.13918	0.0620705	0.00611759	0.966863	0.604411	0.836094	0.911868	0.170892	0.59067	50400000000	39479370000	41200000000	51600000000	59800000000	65900000000	55300000000	52400000000	38400000000	45700000000	45200000000	48000000000	82700000000	67600000000	70700000000	51400000000	54300000000	46100000000	46500000000	38600000000	58600000000	56600000000	52500000000	54100000000	52900000000	43800000000	56300000000	50100000000
Ndufa4	NADH dehydrogenase [ubiquinone] 1 alpha subcomplex subunit 4 OS=Mus musculus GN=Ndufa4 PE=1 SV=2	Q62425	0.00929876	138953340750	231000000000	145000000000	265500000000	1.65092	0.0174388	0.0306958	1.77892	0.00813847	0.00235357	1.06678	0.728556	0.88971	1.1495	0.458678	0.807516	133000000000	152145723000	138000000000	129000000000	137000000000	159000000000	177000000000	145000000000	119000000000	150000000000	98600000000	144000000000	204000000000	194000000000	169000000000	136000000000	132000000000	85000000000	76100000000	54400000000	171000000000	138000000000	147000000000	148000000000	120000000000	117000000000	114000000000	146000000000
Ndufa8	NADH dehydrogenase [ubiquinone] 1 alpha subcomplex subunit 8 OS=Mus musculus GN=Ndufa8 PE=1 SV=3	Q9DCJ5	0.00285089	132152973500	166750000000	117400000000	142000000000	1.26473	0.00746553	0.0158013	1.21327	0.0214196	0.00251255	0.883703	0.116653	0.392802	0.847751	0.0432987	0.339501	44700000000	46546567000	44600000000	51700000000	54200000000	49500000000	42300000000	44500000000	42500000000	49800000000	48200000000	50900000000	58300000000	55900000000	47300000000	42000000000	48500000000	32600000000	41500000000	28800000000	52700000000	52200000000	51100000000	50400000000	46400000000	40000000000	47700000000	46700000000
Ndufb	NADH dehydrogenase [ubiquinone] 1 beta subcomplex subunit 11, mitochondrial OS=Mus musculus GN=Ndufb	O09111	0.0190964	86798657000	104525000000	82050000000	101450000000	1.20537	0.0332949	0.0522125	1.24692	0.0149048	0.0048719	0.935533	0.407952	0.711682	0.967776	0.680845	0.893123	33500000000	30395654100	26500000000	38100000000	34400000000	31500000000	26900000000	22000000000	32600000000	39000000000	40700000000	44700000000	38500000000	32800000000	32500000000	26300000000	30700000000	27000000000	27800000000	31200000000	34000000000	34500000000	31500000000	33100000000	33800000000	30500000000	35800000000	32700000000
Ndufb4	NADH dehydrogenase [ubiquinone] 1 beta subcomplex subunit 4 OS=Mus musculus GN=Ndufb4 PE=1 SV=3	Q9CQC7	0.00125614	134346662500	169000000000	115250000000	167500000000	1.26025	0.0151223	0.0273152	1.4529	0.000639666	0.000550482	0.862326	0.0948352	0.363535	0.994144	0.943863	0.991534	23300000000	19913994200	18900000000	26900000000	62500000000	55600000000	42300000000	42500000000	15600000000	22200000000	22500000000	25300000000	60100000000	53400000000	63500000000	45800000000	34100000000	30500000000	32500000000	34100000000	38600000000	40600000000	36500000000	35700000000	34200000000	32000000000	38200000000	29700000000
Ndufb6	NADH dehydrogenase [ubiquinone] 1 beta subcomplex subunit 6 OS=Mus musculus GN=Ndufb6 PE=1 SV=3	Q3UIU2	0.235225	85737296000	101975000000	87600000000	101100000000	1.19385	0.11667	0.147983	1.15934	0.183683	0.0583754	1.0281	0.79593	0.902066	0.998381	0.987921	0.996522	57000000000	58274509000	45000000000	62300000000	40700000000	35500000000	30600000000	32600000000	41900000000	54700000000	47100000000	49500000000	30000000000	25800000000	28700000000	19200000000	43200000000	30400000000	32800000000	39100000000	44400000000	42400000000	44100000000	48200000000	36800000000	33100000000	39000000000	34300000000
Ndufb7	NADH dehydrogenase [ubiquinone] 1 beta subcomplex subunit 7 OS=Mus musculus GN=Ndufb7 PE=1 SV=3	Q9CR61	0.150581	120164129750	139000000000	108600000000	120200000000	1.17131	0.142184	0.174627	1.10523	0.339832	0.107227	0.911679	0.376374	0.70446	0.860248	0.160603	0.59067	1770000000000	1528667700000	1640000000000	2010000000000	2300000000000	2170000000000	1790000000000	1840000000000	1840000000000	2060000000000	2060000000000	2220000000000	1960000000000	2170000000000	2340000000000	1800000000000	1910000000000	1640000000000	1740000000000	1700000000000	1820000000000	1980000000000	2000000000000	2180000000000	1900000000000	1750000000000	2060000000000	1840000000000
Ndufb8	NADH dehydrogenase [ubiquinone] 1 beta subcomplex subunit 8, mitochondrial OS=Mus musculus GN=Ndufb8	Q9D6J5	0.0325867	108384271250	120250000000	95650000000	116125000000	1.11041	0.165516	0.201067	1.21072	0.0194521	0.0165435	0.880503	0.0979729	0.365103	0.960039	0.575913	0.874967	22900000000	19040000000	16700000000	26800000000	42300000000	45600000000	34800000000	35300000000	23600000000	29500000000	29000000000	28000000000	40000000000	35800000000	36900000000	28100000000	26900000000	25400000000	25000000000	19500000000	33100000000	33200000000	28100000000	29300000000	27800000000	25600000000	29600000000	23000000000
Ndufb9	NADH dehydrogenase [ubiquinone] 1 beta subcomplex subunit 9 OS=Mus musculus GN=Ndufb9 PE=1 SV=3	Q9CQJ8	0.0142987	138841453000	158250000000	115200000000	145000000000	1.14657	0.123104	0.155003	1.26126	0.0156158	0.0118018	0.832868	0.0466403	0.244752	0.916182	0.309357	0.655421	15700000000	12719000600	13800000000	13100000000	28400000000	30600000000	29900000000	27300000000	10700000000	14000000000	8470000000	15100000000	30500000000	30300000000	29000000000	21200000000	24000000000	17600000000	14700000000	15300000000	23600000000	21900000000	23200000000	23400000000	17400000000	18500000000	17100000000	19900000000
Ndufc2	NADH dehydrogenase [ubiquinone] 1 subunit C2 OS=Mus musculus GN=Ndufc2 PE=1 SV=1	Q9CQ54	0.149554	132931354500	152500000000	121500000000	149000000000	1.13852	0.219319	0.256492	1.22613	0.064368	0.0443779	0.913659	0.384748	0.70446	0.983962	0.874364	0.975449	171000000000	174870249000	194000000000	210000000000	298000000000	263000000000	245000000000	223000000000	163000000000	208000000000	181000000000	228000000000	268000000000	251000000000	253000000000	222000000000	223000000000	165000000000	163000000000	187000000000	244000000000	232000000000	211000000000	220000000000	217000000000	166000000000	217000000000	211000000000
Ndufs1	NADH-ubiquinone oxidoreductase 75 kDa subunit, mitochondrial OS=Mus musculus GN=Ndufs1 PE=1 SV=2	Q91VD9	3.04e-05	92006102500	135500000000	78275000000	153250000000	1.487	0.00115033	0.00377965	1.9423	1.26e-05	2.09e-05	0.859816	0.132602	0.431583	1.12308	0.238679	0.655421	24300000000	14087907300	19300000000	18100000000	22000000000	25200000000	25700000000	23600000000	13800000000	22700000000	12800000000	17700000000	27900000000	23600000000	27200000000	17100000000	19600000000	16700000000	17000000000	23300000000	23600000000	19800000000	21100000000	21000000000	16900000000	18500000000	18200000000	21300000000
Ndufs2	NADH dehydrogenase [ubiquinone] iron-sulfur protein 2, mitochondrial OS=Mus musculus GN=Ndufs2 PE=1	Q91WD5	0.000182347	75727910750	98775000000	67425000000	104950000000	1.3064	0.00415952	0.0100352	1.56145	7.45e-05	9.19e-05	0.888854	0.145823	0.448053	1.06239	0.439878	0.807223	474000000000	409151177000	404000000000	417000000000	516000000000	566000000000	581000000000	496000000000	346000000000	446000000000	307000000000	434000000000	643000000000	564000000000	556000000000	401000000000	485000000000	399000000000	380000000000	397000000000	524000000000	425000000000	512000000000	522000000000	412000000000	435000000000	391000000000	492000000000
Ndufs3	NADH dehydrogenase [ubiquinone] iron-sulfur protein 3, mitochondrial OS=Mus musculus GN=Ndufs3 PE=1	Q9DCT2	0.0114398	77586911250	98025000000	72225000000	94550000000	1.27311	0.0186383	0.0321511	1.30568	0.0109939	0.00292141	0.935186	0.465044	0.735964	0.959108	0.646671	0.878352	15500000000	10502472700	8630000000	13000000000	13100000000	21200000000	17400000000	16300000000	11300000000	13700000000	11300000000	11100000000	25900000000	25000000000	16800000000	19200000000	12700000000	11800000000	13900000000	11200000000	13900000000	16800000000	14000000000	14800000000	16200000000	14600000000	16200000000	13000000000
Ndufs4	NADH dehydrogenase [ubiquinone] iron-sulfur protein 4, mitochondrial OS=Mus musculus GN=Ndufs4 PE=1	Q9CXZ1	0.010191	108771795250	121750000000	116000000000	150500000000	1.12431	0.167975	0.202627	1.28313	0.00881823	0.010389	1.07313	0.394074	0.70446	1.22473	0.0259965	0.263788	167000000000	158519312000	135000000000	187000000000	260000000000	262000000000	243000000000	237000000000	157000000000	213000000000	176000000000	197000000000	320000000000	293000000000	259000000000	214000000000	218000000000	168000000000	172000000000	128000000000	242000000000	233000000000	222000000000	240000000000	203000000000	179000000000	226000000000	204000000000
Ndufs6	NADH dehydrogenase [ubiquinone] iron-sulfur protein 6, mitochondrial OS=Mus musculus GN=Ndufs6 PE=1	P52503	0.0114756	58437921000	58375000000	42800000000	52450000000	0.998325	0.985331	0.985331	1.22349	0.0432915	0.154464	0.725551	0.00369291	0.045422	0.889191	0.212993	0.633442	48900000000	44717109000	32900000000	53000000000	55200000000	54500000000	49400000000	48500000000	27700000000	36300000000	39000000000	38300000000	47100000000	41500000000	41300000000	32400000000	38300000000	37300000000	37000000000	33900000000	46400000000	42500000000	40700000000	40900000000	40200000000	34500000000	46600000000	32400000000
Ndufs7	NADH dehydrogenase [ubiquinone] iron-sulfur protein 7, mitochondrial OS=Mus musculus GN=Ndufs7 PE=1	Q9DC70	0.00465584	145206958750	207000000000	129000000000	176000000000	1.43335	0.0058855	0.0132017	1.34819	0.0169022	0.00191334	0.898646	0.341011	0.68005	0.84525	0.144769	0.59067	262000000000	223190991000	177000000000	244000000000	233000000000	234000000000	228000000000	206000000000	156000000000	167000000000	189000000000	180000000000	291000000000	255000000000	234000000000	192000000000	193000000000	174000000000	189000000000	189000000000	231000000000	219000000000	222000000000	247000000000	216000000000	171000000000	240000000000	175000000000
Ndufs8	NADH dehydrogenase [ubiquinone] iron-sulfur protein 8, mitochondrial OS=Mus musculus GN=Ndufs8 PE=1	Q8K3J1	0.018047	91141257750	108425000000	84125000000	104100000000	1.19104	0.0377831	0.0579341	1.2381	0.0145809	0.00522434	0.922356	0.301748	0.640064	0.958799	0.584628	0.874967	128000000000	110014947000	113000000000	154000000000	179000000000	185000000000	166000000000	149000000000	124000000000	146000000000	136000000000	150000000000	173000000000	156000000000	174000000000	121000000000	125000000000	122000000000	123000000000	129000000000	150000000000	151000000000	125000000000	138000000000	136000000000	130000000000	151000000000	129000000000
Ndufv1	NADH dehydrogenase [ubiquinone] flavoprotein 1, mitochondrial OS=Mus musculus GN=Ndufv1 PE=1 SV=1	Q91YT0	0.00875338	177172514500	218000000000	155000000000	220750000000	1.24313	0.0459559	0.0668979	1.42062	0.00370778	0.00261214	0.882505	0.225302	0.571527	1.00851	0.932352	0.989727	69100000000	71331521000	72300000000	71300000000	137000000000	134000000000	146000000000	123000000000	72900000000	91000000000	71200000000	93300000000	151000000000	145000000000	138000000000	108000000000	111000000000	89800000000	86400000000	96900000000	115000000000	105000000000	109000000000	120000000000	101000000000	84700000000	96800000000	108000000000
Ndufv2	NADH dehydrogenase [ubiquinone] flavoprotein 2, mitochondrial OS=Mus musculus GN=Ndufv2 PE=1 SV=2	Q9D6J6	0.00156568	71395120250	83250000000	65250000000	91300000000	1.16549	0.0432745	0.064076	1.39413	0.000364864	0.000695418	0.913839	0.208503	0.544142	1.09311	0.213616	0.633442	155000000000	138064855000	113000000000	155000000000	192000000000	234000000000	210000000000	189000000000	159000000000	172000000000	158000000000	165000000000	289000000000	314000000000	264000000000	219000000000	206000000000	172000000000	181000000000	182000000000	211000000000	202000000000	210000000000	198000000000	193000000000	163000000000	209000000000	182000000000
Ndufv3	NADH dehydrogenase [ubiquinone] flavoprotein 3, mitochondrial OS=Mus musculus GN=Ndufv3 PE=2 SV=1	Q8BK30	0.000675112	80395581000	89650000000	59925000000	71450000000	1.11135	0.167047	0.202215	1.1985	0.0267727	0.0202862	0.739856	0.00123646	0.0224515	0.797875	0.00843648	0.13869	125000000000	110366155000	98500000000	102000000000	114000000000	130000000000	141000000000	113000000000	106000000000	138000000000	88600000000	130000000000	172000000000	160000000000	140000000000	105000000000	123000000000	106000000000	100000000000	105000000000	128000000000	112000000000	136000000000	133000000000	107000000000	109000000000	106000000000	129000000000
Nfu1	NFU1 iron-sulfur cluster scaffold homolog, mitochondrial OS=Mus musculus GN=Nfu1 PE=1 SV=2	Q9QZ23	0.00253591	60496040000	76950000000	59450000000	87425000000	1.27219	0.0207056	0.0350168	1.4698	0.00110961	0.000850229	0.979023	0.818596	0.909474	1.1311	0.198139	0.632945	18700000000	25657350100	13700000000	21900000000	15100000000	12800000000	10800000000	9640000000	15000000000	20500000000	11100000000	13200000000	16800000000	13200000000	10400000000	7380000000	21500000000	8630000000	9880000000	13700000000	21600000000	12700000000	20800000000	18300000000	12700000000	9180000000	11600000000	8250000000
Nipsnap1	Protein NipSnap homolog 1 OS=Mus musculus GN=Nipsnap1 PE=1 SV=1	O55125	1.61e-08	26934479350	63450000000	31875000000	65525000000	2.34521	3.03e-08	1.31e-06	2.05427	1.96e-07	7.27e-08	1.1855	0.0280075	0.173063	1.03843	0.589971	0.874967	69400000000	54426305000	47500000000	65800000000	94100000000	95100000000	85800000000	82600000000	47100000000	52500000000	55400000000	56300000000	102000000000	93900000000	89200000000	73300000000	64300000000	54200000000	59600000000	63600000000	74800000000	71500000000	61900000000	68000000000	63300000000	56100000000	68100000000	48400000000
Nipsnap3b	Protein NipSnap homolog 3B OS=Mus musculus GN=Nipsnap3b PE=2 SV=1	Q9CQE1	0.00506656	58088536500	80925000000	57650000000	79050000000	1.40127	0.00472558	0.0108688	1.35241	0.0092728	0.00124112	1.00153	0.98779	0.992578	0.966605	0.733696	0.940986	435000000000	456672543000	367000000000	515000000000	228000000000	203000000000	208000000000	181000000000	294000000000	375000000000	309000000000	398000000000	158000000000	140000000000	154000000000	124000000000	275000000000	210000000000	225000000000	242000000000	303000000000	283000000000	283000000000	276000000000	259000000000	230000000000	283000000000	292000000000
Nln	Neurolysin, mitochondrial OS=Mus musculus GN=Nln PE=2 SV=1	Q91YP2	0.644065	57830037500	53200000000	53125000000	59950000000	0.916597	0.463648	0.501437	1.12705	0.318985	0.85988	0.920316	0.484238	0.743492	1.13163	0.303568	0.655421	230000000000	179866173000	172000000000	234000000000	274000000000	304000000000	268000000000	265000000000	179000000000	219000000000	203000000000	212000000000	312000000000	306000000000	266000000000	217000000000	231000000000	193000000000	202000000000	196000000000	251000000000	246000000000	243000000000	258000000000	230000000000	207000000000	250000000000	216000000000
Nnt	NAD(P) transhydrogenase, mitochondrial OS=Mus musculus GN=Nnt PE=1 SV=2	Q61941	0.0378839	150279994500	105600000000	127500000000	107800000000	0.697921	0.012493	0.0234243	0.832007	0.159264	0.0123363	0.849697	0.208539	0.544142	1.01294	0.918167	0.984753	119000000000	110274044000	90900000000	132000000000	215000000000	193000000000	172000000000	167000000000	95400000000	126000000000	119000000000	120000000000	229000000000	212000000000	198000000000	162000000000	145000000000	113000000000	132000000000	124000000000	160000000000	170000000000	157000000000	164000000000	157000000000	132000000000	166000000000	122000000000
Oat	Ornithine aminotransferase, mitochondrial OS=Mus musculus GN=Oat PE=1 SV=1	P29758	0.00246606	227277922500	272000000000	211750000000	285500000000	1.19683	0.0223746	0.0367583	1.34914	0.000916651	0.000818357	0.927108	0.291348	0.63217	1.04509	0.532172	0.842199	36700000000	34399048000	32600000000	45300000000	59600000000	70900000000	47000000000	42500000000	39800000000	44400000000	37100000000	46000000000	64400000000	57700000000	48500000000	45700000000	44500000000	29900000000	39000000000	15800000000	52500000000	53300000000	42600000000	41000000000	40800000000	35500000000	40800000000	36000000000
Ociad1	OCIA domain-containing protein 1 OS=Mus musculus GN=Ociad1 PE=1 SV=1	Q9CRD0	2.6e-06	31213701250	44875000000	31650000000	42950000000	1.43711	3.84e-06	4.61e-05	1.35877	2.05e-05	2.74e-06	1.01276	0.784904	0.902066	0.957552	0.358516	0.702773	80800000000	66798703000	60300000000	87900000000	162000000000	151000000000	121000000000	113000000000	72800000000	96500000000	81000000000	99700000000	147000000000	142000000000	148000000000	108000000000	105000000000	86500000000	95900000000	79800000000	109000000000	113000000000	101000000000	105000000000	99600000000	92400000000	102000000000	84900000000
Ogdh	2-oxoglutarate dehydrogenase, mitochondrial OS=Mus musculus GN=Ogdh PE=1 SV=3	Q60597	0.000129794	210203004250	278500000000	158250000000	299000000000	1.33538	0.0138284	0.0256494	1.89178	3.67e-05	0.000106481	0.755093	0.016121	0.110104	1.06971	0.514892	0.826222	39700000000	34465112000	29500000000	46200000000	24100000000	23800000000	22900000000	15400000000	25100000000	32500000000	31200000000	33300000000	23100000000	23100000000	22100000000	22100000000	26400000000	23300000000	27900000000	25900000000	31500000000	28600000000	25600000000	26800000000	29400000000	24500000000	30000000000	28100000000
Opa1	Isoform 2 of Dynamin-like 120 kDa protein, mitochondrial OS=Mus musculus GN=Opa1	P58281	0.000698615	51597873500	77475000000	53675000000	80325000000	1.49887	0.00124529	0.00394152	1.49615	0.00128772	0.000221301	1.03177	0.751415	0.897018	1.0299	0.765363	0.962603	465000000000	376772329000	393000000000	516000000000	583000000000	598000000000	490000000000	489000000000	340000000000	438000000000	448000000000	508000000000	588000000000	536000000000	583000000000	454000000000	434000000000	413000000000	427000000000	419000000000	490000000000	513000000000	437000000000	445000000000	434000000000	429000000000	456000000000	379000000000
Oxct1	Succinyl-CoA:3-ketoacid coenzyme A transferase 1, mitochondrial OS=Mus musculus GN=Oxct1 PE=1 SV=1	Q9D0K2	0.23881	151420695750	171750000000	132750000000	154000000000	1.12789	0.324032	0.360616	1.15773	0.234591	0.148381	0.872855	0.267816	0.611897	0.895943	0.366281	0.705961	26700000000	32353488900	31900000000	32700000000	69900000000	69100000000	60700000000	56500000000	22800000000	29500000000	26900000000	30800000000	75700000000	66900000000	70100000000	59200000000	47000000000	39000000000	37800000000	49200000000	51200000000	44700000000	49400000000	52800000000	44100000000	35700000000	46000000000	50200000000
Pck2	Phosphoenolpyruvate carboxykinase [GTP], mitochondrial OS=Mus musculus GN=Pck2 PE=2 SV=1	Q8BH04	7.65e-05	183574047250	184750000000	131250000000	178250000000	1.00713	0.897137	0.91033	1.36132	9.36e-05	0.00248533	0.714446	4.23e-05	0.00243349	0.96571	0.528616	0.841743	43300000000	33291022300	33000000000	49600000000	67800000000	66300000000	51800000000	52000000000	27000000000	38000000000	30600000000	35400000000	66000000000	54700000000	55300000000	41000000000	41400000000	31900000000	38500000000	38300000000	48800000000	51000000000	40300000000	37800000000	41600000000	34500000000	41300000000	31200000000
Pcx	Pyruvate carboxylase OS=Mus musculus GN=Pcx PE=2 SV=1	E9QPD7	1.97e-05	122748132750	221250000000	110450000000	152000000000	1.80976	1.91e-05	0.000140442	1.362	0.00407301	4.37e-05	0.902628	0.263285	0.605556	0.679307	0.000820818	0.0471971	67400000000	62439895000	55300000000	75600000000	106000000000	112000000000	79800000000	82800000000	69100000000	82600000000	64300000000	78500000000	106000000000	96000000000	98100000000	77800000000	77700000000	60200000000	69900000000	39400000000	104000000000	88000000000	72300000000	78600000000	71200000000	56900000000	73900000000	57700000000
Pd	[Pyruvate dehydrogenase (acetyl-transferring)] kinase isozyme 1, mitochondrial OS=Mus musculus GN=Pd	Q8BFP9	0.011063	7931659650	10485000000	8160000000	12140000000	1.33981	0.0341913	0.00619549	1.48412	0.00729225	0.00154848	1.04591	0.720326	0.716337	1.15856	0.252531	0.865775	56500000000	49459212000	43300000000	60500000000	107000000000	109000000000	85900000000	82100000000	55200000000	56400000000	43200000000	55500000000	114000000000	114000000000	106000000000	90800000000	69500000000	54300000000	56400000000	57600000000	75100000000	80600000000	77100000000	84700000000	68300000000	63300000000	75100000000	63200000000
Pd	Pyruvate dehydrogenase E1 component subunit alpha, somatic form, mitochondrial OS=Mus musculus GN=Pd	P35486	0.0040728	203966543250	277750000000	203250000000	275250000000	1.37267	0.00442057	0.0103748	1.34438	0.0067598	0.000991105	1.0031	0.973279	0.990505	0.982433	0.848227	0.971515	40200000000	35305603000	27300000000	36200000000	51800000000	52200000000	45600000000	48800000000	32300000000	34700000000	46600000000	41400000000	65300000000	55900000000	53300000000	43900000000	38500000000	35100000000	36100000000	34300000000	46900000000	42300000000	36100000000	37300000000	38600000000	29500000000	34400000000	26900000000
Pd	[Pyruvate dehydrogenase (acetyl-transferring)] kinase isozyme 3, mitochondrial OS=Mus musculus GN=Pd	Q922H2	0.00554416	22811726850	35350000000	24800000000	33050000000	1.56264	0.00221752	0.0531351	1.32803	0.0299696	0.00327214	1.099	0.428749	0.88971	0.934005	0.564636	0.655421	14600000000	17546457100	14600000000	17700000000	32500000000	22800000000	19100000000	17700000000	11800000000	14300000000	13300000000	15600000000	17000000000	15900000000	26600000000	14100000000	17100000000	13300000000	14300000000	14300000000	22000000000	19500000000	15800000000	16400000000	15800000000	14000000000	17200000000	10800000000
Pdhb	Pyruvate dehydrogenase E1 component subunit beta, mitochondrial OS=Mus musculus GN=Pdhb PE=1 SV=1	Q9D051	0.00491748	80350104250	113275000000	118075000000	123500000000	1.40967	0.00589294	0.0132017	1.04471	0.678069	0.0267548	1.46921	0.00281223	0.0388088	1.08883	0.423971	0.786397	30900000000	33415852000	25200000000	37100000000	29000000000	26800000000	20900000000	23500000000	30800000000	30400000000	28200000000	32000000000	25200000000	23800000000	21500000000	25100000000	25500000000	21600000000	22800000000	21800000000	28600000000	31700000000	27600000000	28500000000	26100000000	21900000000	30900000000	22400000000
Pdhx	Pyruvate dehydrogenase protein X component, mitochondrial OS=Mus musculus GN=Pdhx PE=2 SV=1	Q8BKZ9	0.0117877	36248675250	49400000000	38375000000	51475000000	1.36063	0.0124576	0.0234243	1.33904	0.0165358	0.00292141	1.06973	0.532484	0.771593	1.05275	0.63285	0.874967	105000000000	97300677000	101000000000	119000000000	185000000000	190000000000	159000000000	181000000000	98000000000	126000000000	117000000000	133000000000	178000000000	160000000000	162000000000	154000000000	133000000000	130000000000	127000000000	102000000000	140000000000	144000000000	132000000000	142000000000	139000000000	120000000000	154000000000	133000000000
Phb	Prohibitin OS=Mus musculus GN=Phb PE=1 SV=1	P67778	0.00199385	394891048250	520000000000	430500000000	593250000000	1.3228	0.00731957	0.0155884	1.38103	0.002933	0.000846867	1.09312	0.325289	0.664052	1.14124	0.153931	0.59067	290000000000	209728373000	207000000000	276000000000	297000000000	337000000000	299000000000	269000000000	201000000000	219000000000	225000000000	243000000000	361000000000	363000000000	305000000000	290000000000	270000000000	222000000000	241000000000	240000000000	247000000000	287000000000	280000000000	308000000000	265000000000	214000000000	273000000000	242000000000
Phb2	Prohibitin-2 OS=Mus musculus GN=Phb2 PE=1 SV=1	O35129	2.91e-05	140266213750	206250000000	163500000000	271500000000	1.47705	0.000602368	0.00221082	1.64703	7.31e-05	3.92e-05	1.17452	0.0816541	0.343545	1.30969	0.00781237	0.13869	292000000000	245396554000	224000000000	303000000000	366000000000	382000000000	353000000000	315000000000	210000000000	244000000000	214000000000	240000000000	370000000000	314000000000	331000000000	284000000000	273000000000	235000000000	259000000000	234000000000	311000000000	312000000000	284000000000	309000000000	288000000000	250000000000	312000000000	282000000000
Pitrm1	Presequence protease, mitochondrial OS=Mus musculus GN=Pitrm1 PE=1 SV=1	Q8K411	0.122311	171165320000	150750000000	143750000000	135000000000	0.886208	0.211808	0.24902	0.93212	0.457639	0.181678	0.846501	0.0938705	0.363535	0.890355	0.228862	0.647192	224000000000	235025203000	240000000000	273000000000	123000000000	115000000000	92900000000	94400000000	162000000000	195000000000	168000000000	185000000000	140000000000	136000000000	156000000000	135000000000	157000000000	142000000000	146000000000	130000000000	165000000000	183000000000	160000000000	164000000000	158000000000	143000000000	175000000000	158000000000
Pkm	Pyruvate kinase PKM OS=Mus musculus GN=Pkm PE=1 SV=4	P52480	0.13855	159393718000	150250000000	189750000000	165000000000	0.942298	0.530931	0.563604	0.868136	0.150692	0.164857	1.18456	0.0908317	0.363535	1.09133	0.361462	0.704545	15600000000	11166064600	9910000000	16500000000	15700000000	18700000000	16200000000	17400000000	11500000000	13100000000	18200000000	13400000000	27100000000	24900000000	19300000000	16900000000	16700000000	13400000000	15700000000	15300000000	17600000000	15400000000	15300000000	11100000000	15200000000	12300000000	13500000000	11200000000
Pmpca	Mitochondrial-processing peptidase subunit alpha OS=Mus musculus GN=Pmpca PE=1 SV=1	Q9DC61	0.0293424	53443588750	67850000000	58750000000	84200000000	1.27263	0.103087	0.132211	1.42571	0.0234153	0.0133575	1.11255	0.45018	0.719038	1.24638	0.132978	0.580727	55200000000	45681152000	64500000000	57400000000	85000000000	77700000000	82700000000	72300000000	38100000000	47200000000	36300000000	48000000000	98600000000	80100000000	68000000000	67200000000	61000000000	56600000000	49700000000	46800000000	65200000000	62100000000	63400000000	66600000000	59100000000	51500000000	60500000000	65900000000
Ppa2	Inorganic pyrophosphatase 2, mitochondrial OS=Mus musculus GN=Ppa2 PE=1 SV=1	Q91VM9	0.414334	24094407100	26625000000	24525000000	23525000000	1.11489	0.192437	0.228934	0.956377	0.581563	0.601369	1.02537	0.755841	0.89919	0.879583	0.129198	0.577914	362000000000	362350182000	396000000000	432000000000	587000000000	522000000000	544000000000	498000000000	377000000000	422000000000	377000000000	463000000000	571000000000	522000000000	560000000000	472000000000	457000000000	399000000000	390000000000	431000000000	482000000000	492000000000	465000000000	495000000000	445000000000	345000000000	448000000000	462000000000
Prdx1	Peroxiredoxin-1 OS=Mus musculus GN=Prdx1 PE=1 SV=1	P35700	0.0297814	118952031500	157500000000	129750000000	143750000000	1.32566	0.0056476	0.0128186	1.10186	0.269793	0.0113415	1.09434	0.303384	0.640064	0.909593	0.280454	0.655421	167000000000	111221768000	90400000000	140000000000	190000000000	264000000000	237000000000	249000000000	113000000000	140000000000	142000000000	159000000000	341000000000	326000000000	210000000000	177000000000	168000000000	144000000000	158000000000	143000000000	183000000000	181000000000	167000000000	176000000000	171000000000	150000000000	173000000000	137000000000
Prdx3	Thioredoxin-dependent peroxide reductase, mitochondrial OS=Mus musculus GN=Prdx3 PE=1 SV=1	P20108	7.09e-06	99666083250	157250000000	91325000000	164250000000	1.58384	7.48e-05	0.000452904	1.79561	7.39e-06	5.16e-06	0.924086	0.332662	0.667259	1.04764	0.562843	0.865775	50500000000	46137758000	43200000000	58100000000	41200000000	33200000000	34100000000	30300000000	42000000000	43900000000	42800000000	45700000000	52400000000	44500000000	51200000000	39300000000	47700000000	36600000000	36000000000	42700000000	52300000000	43200000000	44900000000	47500000000	41700000000	39300000000	47900000000	39400000000
Prdx4	Peroxiredoxin-4 OS=Mus musculus GN=Prdx4 PE=1 SV=1	O08807	4.2e-07	243006300750	106325000000	177500000000	141750000000	0.435487	5.1e-08	1.95e-06	0.799418	0.00740194	2.23e-06	0.730441	0.000710396	0.0144169	1.34086	0.00120115	0.0591998	116000000000	109276103000	94500000000	138000000000	189000000000	201000000000	153000000000	144000000000	101000000000	134000000000	94100000000	130000000000	218000000000	206000000000	201000000000	174000000000	141000000000	110000000000	120000000000	37400000000	158000000000	161000000000	138000000000	150000000000	141000000000	136000000000	148000000000	119000000000
Prdx5	Peroxiredoxin-5, mitochondrial OS=Mus musculus GN=Prdx5 PE=1 SV=2	P99029	0.00593144	94101790000	130000000000	113750000000	133500000000	1.3867	0.00262179	0.00690472	1.1715	0.0921419	0.00327214	1.21069	0.0472104	0.244752	1.02281	0.798713	0.971515	90700000000	110091739000	89300000000	107000000000	88200000000	108000000000	97500000000	97400000000	120000000000	76700000000	74100000000	87800000000	162000000000	168000000000	126000000000	102000000000	132000000000	74600000000	72200000000	139000000000	142000000000	98000000000	132000000000	178000000000	81000000000	71600000000	91000000000	88800000000
Prdx6	Peroxiredoxin-6 OS=Mus musculus GN=Prdx6 PE=1 SV=3	O08709	0.0119431	13826907850	23350000000	18425000000	21725000000	1.68708	0.00269896	0.00705411	1.17314	0.272798	0.0070724	1.35003	0.0516874	0.247669	0.938766	0.657357	0.884243	34100000000	35085595000	28700000000	36200000000	54200000000	56700000000	47400000000	46500000000	22000000000	27900000000	29600000000	29100000000	57000000000	54900000000	56000000000	40200000000	40200000000	32700000000	39300000000	42200000000	41800000000	41500000000	38700000000	34300000000	41000000000	32300000000	39400000000	32100000000
Prodh	Proline dehydrogenase 1, mitochondrial OS=Mus musculus GN=Prodh PE=1 SV=2	Q9WU79	2.62e-09	6402578600	31500000000	6547500000	35150000000	5.06458	1.4e-08	8.28e-07	5.38805	9.17e-09	2.59e-08	1.04981	0.695136	0.886269	1.11686	0.379297	0.726986	18500000000	23246907400	20000000000	29500000000	38100000000	41300000000	32200000000	29800000000	22200000000	24800000000	22900000000	29300000000	37400000000	35200000000	33700000000	25900000000	27800000000	15700000000	16700000000	14500000000	33100000000	29800000000	24000000000	24600000000	24700000000	21000000000	28300000000	21900000000
Psap	Prosaposin, isoform CRA_a OS=Mus musculus GN=Psap PE=2 SV=1	Q8BFQ1	1.06e-07	443418135750	205000000000	344000000000	144000000000	0.464059	1.59e-06	2.74e-05	0.420123	4.35e-07	5.06e-07	0.77506	0.0136856	0.106201	0.701679	0.00172387	0.0633029	168000000000	148119978000	125000000000	160000000000	94900000000	111000000000	131000000000	85500000000	118000000000	135000000000	113000000000	144000000000	140000000000	114000000000	96800000000	80400000000	123000000000	95700000000	94200000000	96800000000	130000000000	117000000000	116000000000	142000000000	103000000000	83500000000	124000000000	115000000000
Ptcd3	Pentatricopeptide repeat domain-containing protein 3, mitochondrial OS=Mus musculus GN=Ptcd3 PE=2 SV	Q14C51	0.0100094	47164153000	61825000000	51425000000	67375000000	1.30939	0.015391	0.0276558	1.30931	0.0154098	0.00317365	1.09825	0.345834	0.685667	1.09818	0.346144	0.691723	136000000000	73931153000	79400000000	146000000000	120000000000	150000000000	112000000000	115000000000	106000000000	124000000000	152000000000	131000000000	161000000000	140000000000	135000000000	97100000000	122000000000	101000000000	112000000000	66400000000	147000000000	144000000000	97800000000	94000000000	103000000000	79900000000	106000000000	76700000000
Ptges2	Prostaglandin E synthase 2 OS=Mus musculus GN=Ptges2 PE=1 SV=3	Q8BWM0	0.000215746	33416532100	43700000000	36325000000	53050000000	1.31143	0.00346664	0.00854539	1.46059	0.000275755	0.000167507	1.08778	0.282266	0.626774	1.2115	0.024678	0.257998	26100000000	25142298600	30100000000	32500000000	59900000000	57000000000	56700000000	55400000000	28900000000	34200000000	30000000000	35900000000	58800000000	48700000000	57400000000	42200000000	36600000000	29700000000	35700000000	49100000000	42800000000	45600000000	48400000000	45100000000	39500000000	38500000000	43000000000	42500000000
Ptrf	Polymerase I and transcript release factor OS=Mus musculus GN=Ptrf PE=1 SV=1	O54724	0.00139166	54728850500	66425000000	86225000000	53900000000	1.20778	0.0755604	0.100263	0.626556	0.000421074	0.0755484	1.56307	0.000608678	0.0131246	0.810866	0.051694	0.382355	284000000000	232938652000	234000000000	237000000000	289000000000	326000000000	327000000000	308000000000	236000000000	265000000000	196000000000	260000000000	380000000000	341000000000	317000000000	272000000000	307000000000	249000000000	232000000000	264000000000	318000000000	278000000000	317000000000	303000000000	253000000000	242000000000	267000000000	295000000000
Ptrh2	Peptidyl-tRNA hydrolase 2, mitochondrial OS=Mus musculus GN=Ptrh2 PE=2 SV=1	Q8R2Y8	0.0299085	110581957750	136250000000	93375000000	133250000000	1.25329	0.0923084	0.11883	1.42355	0.0143186	0.00918109	0.856403	0.233039	0.571527	0.972749	0.826637	0.971515	55700000000	41881821000	42200000000	56800000000	67000000000	67300000000	50100000000	47500000000	43200000000	56200000000	50200000000	57000000000	74400000000	64400000000	60100000000	47000000000	50600000000	38800000000	46500000000	21000000000	55400000000	51800000000	44700000000	44900000000	47300000000	38500000000	47000000000	37100000000
Qil1	Protein QIL1 OS=Mus musculus GN=Qil1 PE=2 SV=1	Q8R404	0.005088	65184973750	95150000000	73625000000	94475000000	1.45334	0.00251767	0.00671668	1.28136	0.0268259	0.00154848	1.13139	0.233161	0.571527	0.99751	0.980184	0.996522	21500000000	20117291000	14900000000	22500000000	98800000000	104000000000	94000000000	90600000000	31800000000	35700000000	35600000000	32700000000	106000000000	99300000000	95600000000	70900000000	62500000000	49900000000	52600000000	58400000000	65200000000	59500000000	60100000000	65000000000	55100000000	48200000000	59800000000	52800000000
Rai14	Ankycorbin OS=Mus musculus GN=Rai14 PE=1 SV=1	Q9EP71	1.97e-06	22207312000	45075000000	29325000000	41125000000	2.03104	5.63e-07	1.62e-05	1.39474	0.000724219	3.54e-06	1.3235	0.00256443	0.0368637	0.908862	0.220328	0.633442	169000000000	115827835000	129000000000	167000000000	194000000000	247000000000	178000000000	209000000000	132000000000	120000000000	138000000000	126000000000	223000000000	176000000000	144000000000	161000000000	119000000000	142000000000	150000000000	134000000000	163000000000	181000000000	157000000000	160000000000	180000000000	126000000000	152000000000	182000000000
Rars	Arginine--tRNA ligase, cytoplasmic OS=Mus musculus GN=Rars PE=2 SV=2	Q9D0I9	0.091952	32123913525	28700000000	39250000000	32525000000	0.888666	0.32104	0.358442	0.826509	0.120582	0.0909075	1.22468	0.100833	0.365925	1.13902	0.275922	0.655421	614000000000	538627637000	534000000000	624000000000	589000000000	652000000000	619000000000	609000000000	682000000000	785000000000	747000000000	811000000000	843000000000	775000000000	719000000000	702000000000	656000000000	604000000000	613000000000	607000000000	687000000000	714000000000	686000000000	683000000000	682000000000	578000000000	710000000000	670000000000
Rhoa	Transforming protein RhoA OS=Mus musculus GN=Rhoa PE=1 SV=1	Q9QUI0	0.506773	108832788250	124250000000	128250000000	133275000000	1.1877	0.31067	0.349124	1.03078	0.855134	0.41902	1.22425	0.236894	0.571527	1.0625	0.715616	0.922799	39300000000	31871117300	31000000000	40300000000	51500000000	54800000000	49500000000	48700000000	29700000000	42200000000	38000000000	40600000000	66800000000	60600000000	62700000000	52200000000	46300000000	38000000000	41300000000	45000000000	43500000000	44900000000	43800000000	43700000000	44900000000	41600000000	44300000000	43700000000
Rhot1	Isoform 3 of Mitochondrial Rho GTPase 1 OS=Mus musculus GN=Rhot1	Q8BG51	0.00118074	17391427775	25300000000	17900000000	25650000000	1.45758	0.00165401	0.00496203	1.43297	0.00229869	0.000346054	1.02238	0.816624	0.909474	1.00512	0.957281	0.991534	199000000000	207249539000	215000000000	254000000000	333000000000	325000000000	306000000000	277000000000	262000000000	301000000000	303000000000	346000000000	387000000000	379000000000	377000000000	333000000000	276000000000	254000000000	265000000000	249000000000	306000000000	317000000000	290000000000	326000000000	309000000000	213000000000	304000000000	296000000000
Rpl10a	Ribosomal protein OS=Mus musculus GN=Rpl10a PE=2 SV=1	Q5XJF6	0.156448	77593220000	57225000000	68125000000	57150000000	0.732006	0.0591824	0.0820071	0.843391	0.277369	0.0504252	0.858277	0.327389	0.664408	0.988875	0.941652	0.991534	1440000000000	1358528380000	1370000000000	1610000000000	1450000000000	1410000000000	1340000000000	1190000000000	1150000000000	1530000000000	1470000000000	1590000000000	1470000000000	1280000000000	1350000000000	990000000000	1270000000000	1240000000000	1110000000000	1080000000000	1370000000000	1340000000000	1340000000000	1470000000000	1310000000000	1150000000000	1390000000000	1380000000000
Rps14	40S ribosomal protein S14 OS=Mus musculus GN=Rps14 PE=2 SV=3	P62264	0.00493674	26019296075	31550000000	29075000000	42325000000	1.22163	0.0870708	0.11293	1.43929	0.00537437	0.00483684	1.12301	0.301462	0.640064	1.32309	0.0229759	0.248541	72900000000	65077727000	64400000000	78100000000	86600000000	95100000000	77400000000	78200000000	65900000000	75600000000	71000000000	71800000000	103000000000	94400000000	94700000000	75500000000	76000000000	63600000000	66900000000	92400000000	84400000000	81300000000	84300000000	83100000000	78800000000	63200000000	77000000000	77200000000
Rps15a	40S ribosomal protein S15a OS=Mus musculus GN=Rps15a PE=2 SV=2	P62245	0.00625931	31298099650	34100000000	39400000000	50450000000	1.0874	0.46714	0.503635	1.27573	0.0496577	0.0709061	1.254	0.0652879	0.292524	1.47119	0.00471467	0.116183	63600000000	60718637000	53500000000	51200000000	43400000000	43400000000	50200000000	43700000000	45900000000	56400000000	36600000000	54600000000	63400000000	58500000000	56000000000	38400000000	50000000000	42100000000	37800000000	53700000000	59400000000	43700000000	53800000000	66000000000	41100000000	44600000000	40800000000	48600000000
Samm50	Sorting and assembly machinery component 50 homolog OS=Mus musculus GN=Samm50 PE=1 SV=1	Q8BGH2	0.000503802	99805786750	135500000000	105525000000	153500000000	1.36089	0.00243759	0.00657008	1.44883	0.00061434	0.000211886	1.05471	0.521474	0.771593	1.12286	0.176345	0.59067	1430000000000	1213504950000	1300000000000	1490000000000	1830000000000	1770000000000	1560000000000	1350000000000	1410000000000	1770000000000	1670000000000	1770000000000	2020000000000	1730000000000	1870000000000	1670000000000	1560000000000	1390000000000	1490000000000	1250000000000	1650000000000	1740000000000	1500000000000	1600000000000	1610000000000	1380000000000	1590000000000	1540000000000
Sars2	Serine--tRNA ligase, mitochondrial OS=Mus musculus GN=Sars2 PE=1 SV=2	Q9JJL8	8.38e-05	55695288000	79425000000	42400000000	78475000000	1.43397	0.00340505	0.00854539	1.84223	4.83e-05	6.64e-05	0.761065	0.0174328	0.11566	0.977746	0.824165	0.971515	88700000000	82294628000	82100000000	94100000000	107000000000	107000000000	106000000000	98100000000	78700000000	96500000000	63700000000	89300000000	115000000000	103000000000	93200000000	94600000000	85300000000	73600000000	68000000000	35500000000	109000000000	102000000000	89900000000	96800000000	89100000000	84700000000	87300000000	91800000000
Sco2	Protein SCO2 homolog, mitochondrial OS=Mus musculus GN=Sco2 PE=2 SV=1	Q8VCL2	2.63e-05	155314518500	254500000000	165000000000	263500000000	1.64723	5.89e-05	0.000369367	1.61081	8.95e-05	1.47e-05	1.06121	0.486272	0.743492	1.03775	0.662103	0.88537	139000000000	107815240000	106000000000	139000000000	155000000000	176000000000	153000000000	154000000000	114000000000	131000000000	137000000000	134000000000	211000000000	202000000000	188000000000	168000000000	142000000000	124000000000	137000000000	111000000000	153000000000	151000000000	146000000000	143000000000	146000000000	128000000000	158000000000	141000000000
Scp2	Non-specific lipid-transfer protein OS=Mus musculus GN=Scp2 PE=1 SV=3	P32020	0.0135318	31653963000	25050000000	30350000000	23900000000	0.79308	0.0168639	0.0298361	0.786713	0.0141019	0.00317365	0.967355	0.698333	0.886269	0.95959	0.630625	0.874967	114000000000	94323147000	94900000000	96000000000	132000000000	137000000000	144000000000	129000000000	97700000000	116000000000	91400000000	117000000000	183000000000	161000000000	145000000000	125000000000	128000000000	103000000000	95600000000	114000000000	142000000000	114000000000	130000000000	136000000000	110000000000	106000000000	112000000000	122000000000
Sdha	Succinate dehydrogenase [ubiquinone] flavoprotein subunit, mitochondrial OS=Mus musculus GN=Sdha PE=	Q8K2B3	0.0541935	437693082250	540000000000	433500000000	540250000000	1.23811	0.0488818	0.0702676	1.25254	0.0394511	0.0115371	0.988131	0.904526	0.961672	0.99965	0.997193	0.997193	68700000000	57348235000	52500000000	74200000000	66900000000	65400000000	62600000000	60500000000	50500000000	58600000000	54500000000	57800000000	64300000000	56300000000	64200000000	52300000000	58500000000	49500000000	51500000000	52000000000	64700000000	62700000000	60400000000	63400000000	57400000000	49100000000	60100000000	57700000000
Sdhb	Succinate dehydrogenase [ubiquinone] iron-sulfur subunit, mitochondrial OS=Mus musculus GN=Sdhb PE=1	Q9CQA3	0.0500884	138036430750	154500000000	127900000000	175750000000	1.11641	0.31376	0.351452	1.3764	0.0100758	0.0180127	0.916069	0.418923	0.711962	1.1294	0.26784	0.655421	29800000000	30873954300	28100000000	25200000000	30400000000	29400000000	35400000000	24700000000	26800000000	35100000000	14100000000	29500000000	41700000000	37200000000	36300000000	28500000000	28800000000	24500000000	21200000000	11800000000	35700000000	26600000000	30500000000	30800000000	23800000000	27200000000	24400000000	30400000000
Sdhc	Succinate dehydrogenase cytochrome b560 subunit, mitochondrial OS=Mus musculus GN=Sdhc PE=2 SV=1	Q9CZB0	0.000643977	21670930300	36850000000	22975000000	48675000000	1.6923	0.0047235	0.0108688	2.03436	0.000541702	0.000273344	1.06609	0.68132	0.877072	1.28158	0.128768	0.577914	26700000000	21500262400	20200000000	28100000000	36200000000	34100000000	29400000000	28100000000	18200000000	25100000000	19800000000	22800000000	30300000000	28400000000	28900000000	21800000000	24500000000	21300000000	23800000000	21700000000	26600000000	29000000000	24600000000	22900000000	23000000000	20700000000	23900000000	20200000000
Serhl	Serine hydrolase-like protein OS=Mus musculus GN=Serhl PE=2 SV=1	Q3U3G8	0.00136078	20559097400	26925000000	16425000000	30975000000	1.30365	0.0534806	0.075618	1.86632	0.000290065	0.000685283	0.806866	0.108721	0.375088	1.15512	0.266875	0.655421	33400000000	39836242000	33300000000	50200000000	57300000000	60500000000	44400000000	41600000000	34800000000	43900000000	36800000000	46400000000	55800000000	50000000000	46800000000	39600000000	40800000000	25500000000	26100000000	13900000000	51100000000	49800000000	41700000000	42300000000	39300000000	35600000000	44100000000	36600000000
Sfxn3	Sideroflexin-3 OS=Mus musculus GN=Sfxn3 PE=2 SV=1	Q3U4F0	0.000612424	199964690250	262000000000	155250000000	197250000000	1.32063	0.00807629	0.0166845	1.2716	0.0179834	0.00237794	0.779024	0.0147326	0.106201	0.750106	0.00661573	0.13869	85600000000	57758331000	50900000000	71600000000	68600000000	104000000000	75400000000	89100000000	52600000000	51200000000	70200000000	57200000000	105000000000	95900000000	81300000000	77000000000	75400000000	60100000000	73600000000	62100000000	79700000000	86100000000	71000000000	69700000000	70700000000	62000000000	76100000000	61700000000
Shmt2	Serine hydroxymethyltransferase OS=Mus musculus GN=Shmt2 PE=2 SV=1	Q9CZN7	0.000860315	714983165000	1042000000000	679000000000	817250000000	1.45997	0.000525757	0.0020154	1.19873	0.044382	0.000850229	0.953487	0.566163	0.797249	0.782874	0.0104286	0.156429	22400000000	24326066200	22900000000	25300000000	49000000000	45700000000	46100000000	39400000000	19500000000	28900000000	27000000000	30700000000	54500000000	49400000000	44500000000	35800000000	38800000000	31800000000	37000000000	33900000000	40200000000	32800000000	38900000000	40900000000	32700000000	27000000000	34300000000	35200000000
Slc16a1	Monocarboxylate transporter 1 OS=Mus musculus GN=Slc16a1 PE=1 SV=1	P53986	6.76e-05	88302726250	161750000000	125750000000	139500000000	1.8164	9.31e-06	8.03e-05	1.10627	0.239551	0.000188444	1.42035	0.00103242	0.0197881	0.865061	0.101044	0.540726	72200000000	84872880000	84000000000	69300000000	64200000000	54300000000	65600000000	44800000000	65600000000	80500000000	45100000000	81300000000	66300000000	65100000000	58200000000	39000000000	58500000000	44100000000	47100000000	31800000000	67700000000	54500000000	65700000000	63300000000	50300000000	51900000000	53100000000	65400000000
Slc25a1	Protein Slc25a1 OS=Mus musculus GN=Slc25a1 PE=2 SV=1	Q8JZU2	0.000266066	52217715750	69625000000	38575000000	60925000000	1.32144	0.0120002	0.0228734	1.58885	0.000359139	0.00034981	0.7326	0.00633583	0.0642901	0.880848	0.20327	0.633442	160000000000	136682783000	133000000000	176000000000	184000000000	209000000000	143000000000	151000000000	107000000000	123000000000	155000000000	146000000000	192000000000	142000000000	157000000000	125000000000	131000000000	139000000000	136000000000	129000000000	164000000000	149000000000	150000000000	115000000000	152000000000	118000000000	132000000000	117000000000
Slc25a10	Mitochondrial dicarboxylate carrier OS=Mus musculus GN=Slc25a10 PE=1 SV=2	Q9QZD8	0.000574483	76965716750	105925000000	64700000000	94925000000	1.37692	0.00367002	0.00897984	1.46156	0.0010935	0.00034981	0.835544	0.0662575	0.293062	0.886907	0.202103	0.633442	23400000000	23041947600	18400000000	22500000000	50800000000	56300000000	45500000000	48500000000	21500000000	25600000000	21700000000	24300000000	69200000000	67000000000	55800000000	51600000000	32300000000	26100000000	29700000000	29000000000	39400000000	32500000000	36800000000	38100000000	31800000000	28100000000	32400000000	29800000000
Slc25a11	Mitochondrial 2-oxoglutarate/malate carrier protein OS=Mus musculus GN=Slc25a11 PE=1 SV=3	Q9CR62	0.00387462	35421710500	36825000000	28525000000	36300000000	1.0432	0.499067	0.534445	1.27056	0.00193958	0.00972082	0.808019	0.00427566	0.0475839	0.984126	0.796462	0.971515	158000000000	153725551000	154000000000	135000000000	154000000000	169000000000	198000000000	155000000000	148000000000	163000000000	128000000000	169000000000	190000000000	178000000000	184000000000	147000000000	169000000000	133000000000	119000000000	145000000000	181000000000	127000000000	170000000000	194000000000	128000000000	151000000000	135000000000	171000000000
Slc25a12	Calcium-binding mitochondrial carrier protein Aralar1 OS=Mus musculus GN=Slc25a12 PE=1 SV=1	Q8BH59	2.44e-06	71007880250	135000000000	82100000000	135500000000	1.89811	2.77e-06	3.98e-05	1.6496	3.22e-05	2.75e-06	1.14771	0.101823	0.365925	0.99745	0.974347	0.996522	337000000000	380722840000	313000000000	380000000000	479000000000	452000000000	444000000000	368000000000	353000000000	394000000000	304000000000	409000000000	441000000000	404000000000	402000000000	350000000000	388000000000	290000000000	294000000000	104000000000	444000000000	407000000000	395000000000	414000000000	354000000000	294000000000	365000000000	380000000000
Slc25a13	Calcium-binding mitochondrial carrier protein Aralar2 OS=Mus musculus GN=Slc25a13 PE=1 SV=1	Q9QXX4	1.71e-09	19754322750	96850000000	33950000000	92950000000	4.95748	1.11e-09	2.71e-07	2.71061	2.29e-07	2.59e-08	1.73789	8.81e-05	0.00434351	0.950229	0.603465	0.874967	45400000000	40600130000	37400000000	49300000000	53900000000	49200000000	43900000000	41300000000	38400000000	43400000000	40200000000	42300000000	51500000000	45000000000	44500000000	40400000000	45500000000	30500000000	35300000000	43700000000	47400000000	43700000000	48600000000	48600000000	40100000000	37300000000	44000000000	42400000000
Slc25a24	Calcium-binding mitochondrial carrier protein SCaMC-1 OS=Mus musculus GN=Slc25a24 PE=2 SV=1	Q8BMD8	0.0126293	74036456500	110000000000	89475000000	97175000000	1.49306	0.00186419	0.00540595	1.0845	0.437479	0.00832729	1.21771	0.0749016	0.327102	0.884498	0.247659	0.655421	846000000000	684277960000	657000000000	921000000000	1270000000000	1400000000000	1250000000000	1000000000000	704000000000	784000000000	763000000000	823000000000	1520000000000	1420000000000	1280000000000	1040000000000	930000000000	899000000000	928000000000	1010000000000	1020000000000	1050000000000	949000000000	965000000000	1020000000000	965000000000	1080000000000	967000000000
Slc25a3	Phosphate carrier protein, mitochondrial OS=Mus musculus GN=Slc25a3 PE=1 SV=1	Q8VEM8	0.00156438	127155442000	235000000000	138500000000	263500000000	1.8847	0.00235633	0.00640105	1.84424	0.00299365	0.000471071	1.11081	0.536356	0.771593	1.08696	0.622619	0.874967	18000000000	18349725700	19800000000	20200000000	10400000000	10500000000	9670000000	8790000000	14000000000	18600000000	11300000000	17600000000	15400000000	14000000000	11500000000	10700000000	13500000000	6340000000	7240000000	10300000000	16100000000	13500000000	12900000000	13200000000	10300000000	12300000000	11500000000	15800000000
Slc25a4	ADP/ATP translocase 1 OS=Mus musculus GN=Slc25a4 PE=1 SV=4	P48962	0.00025712	531911879750	890500000000	460500000000	859000000000	1.67265	0.00122302	0.00394152	1.84607	0.000304018	0.000106481	0.865808	0.261781	0.605556	0.955577	0.716841	0.922799	16400000000	12196197400	14100000000	19100000000	39500000000	35600000000	26200000000	30600000000	16100000000	23100000000	20900000000	23100000000	46200000000	39800000000	42000000000	29300000000	24300000000	22200000000	23500000000	24700000000	27300000000	32600000000	26500000000	29700000000	25300000000	22600000000	26600000000	25700000000
Slc25a5	ADP/ATP translocase 2 OS=Mus musculus GN=Slc25a5 PE=1 SV=3	P51881	0.000276039	797736657500	1260000000000	951250000000	1165000000000	1.58407	6.38e-05	0.000393328	1.21897	0.0243105	0.000188444	1.19968	0.0355461	0.207854	0.923173	0.318984	0.658978	64800000000	49154146000	51100000000	67300000000	83600000000	89500000000	79800000000	70800000000	56000000000	56500000000	58400000000	59700000000	91300000000	87200000000	79100000000	58600000000	75200000000	50500000000	68500000000	61700000000	72500000000	68500000000	76600000000	63200000000	68200000000	57100000000	66200000000	52700000000
Slirp	Isoform 2 of SRA stem-loop-interacting RNA-binding protein, mitochondrial OS=Mus musculus GN=Slirp	Q9D8T7	0.00312409	23796449275	33075000000	23275000000	31100000000	1.38875	0.00337211	0.00854539	1.34435	0.00655362	0.000850229	0.97223	0.760115	0.900877	0.941147	0.513838	0.826222	52200000000	46095102000	46000000000	57300000000	65700000000	60400000000	53000000000	49100000000	39000000000	48700000000	44900000000	53600000000	76900000000	73600000000	71400000000	54200000000	52000000000	40000000000	43000000000	47300000000	58100000000	47400000000	44500000000	46200000000	46400000000	36400000000	45300000000	35100000000
Snd1	Staphylococcal nuclease domain-containing protein 1 OS=Mus musculus GN=Snd1 PE=1 SV=1	Q78PY7	0.532253	113238317250	100050000000	94925000000	109225000000	0.890974	0.368269	0.40853	1.14139	0.305227	0.938512	0.842858	0.191402	0.51995	1.07975	0.545957	0.856159	145000000000	112725418000	127000000000	147000000000	188000000000	158000000000	143000000000	121000000000	102000000000	135000000000	120000000000	129000000000	164000000000	149000000000	159000000000	124000000000	137000000000	110000000000	123000000000	115000000000	151000000000	149000000000	142000000000	153000000000	133000000000	119000000000	150000000000	127000000000
Sod1	Superoxide dismutase [Cu-Zn] OS=Mus musculus GN=Sod1 PE=1 SV=2	P08228	0.00401779	51439814750	78225000000	45300000000	68250000000	1.51499	0.00860881	0.0175742	1.5411	0.00677643	0.00144596	0.855201	0.260668	0.605556	0.869941	0.313725	0.655971	34400000000	29710516200	28300000000	36000000000	73700000000	84900000000	64500000000	67200000000	29000000000	33700000000	26800000000	30100000000	68200000000	58200000000	53700000000	46900000000	47600000000	35600000000	38800000000	23000000000	52700000000	53000000000	46800000000	48700000000	46000000000	35400000000	45700000000	40800000000
Sod2	Superoxide dismutase [Mn], mitochondrial OS=Mus musculus GN=Sod2 PE=1 SV=3	P09671	0.190808	105216663750	131500000000	112150000000	120800000000	1.25336	0.0429973	0.06394	1.06493	0.540309	0.0738377	1.06762	0.524462	0.771593	0.907109	0.347925	0.691723	27300000000	21817999400	19400000000	29300000000	37100000000	42700000000	37900000000	36900000000	27500000000	29100000000	32500000000	30300000000	34800000000	34700000000	31500000000	30100000000	27800000000	23200000000	28500000000	26000000000	32300000000	34000000000	29300000000	29900000000	28800000000	26600000000	31600000000	30400000000
Spg7	Paraplegin OS=Mus musculus GN=Spg7 PE=1 SV=1	Q3ULF4	6.88e-06	18528868925	33800000000	20475000000	32900000000	1.82693	7.25e-06	6.82e-05	1.60454	7.44e-05	5.16e-06	1.10367	0.243221	0.582717	0.969317	0.704977	0.918029	106000000000	90866655000	101000000000	123000000000	149000000000	130000000000	122000000000	125000000000	99600000000	128000000000	107000000000	114000000000	140000000000	127000000000	129000000000	87200000000	125000000000	90500000000	95800000000	132000000000	129000000000	121000000000	138000000000	141000000000	109000000000	93500000000	121000000000	108000000000
Sptlc2	Serine palmitoyltransferase 2 OS=Mus musculus GN=Sptlc2 PE=2 SV=2	P97363	0.00101346	37466278000	21550000000	30525000000	22600000000	0.573745	0.000327975	0.00145066	0.744669	0.0217845	0.00045014	0.820863	0.103126	0.366787	1.0654	0.581697	0.874967	86700000000	74253386000	64800000000	63300000000	76600000000	95000000000	110000000000	80100000000	75000000000	94300000000	37700000000	83600000000	140000000000	133000000000	100000000000	77600000000	92300000000	64300000000	60200000000	41300000000	108000000000	72000000000	95600000000	106000000000	65300000000	70200000000	65000000000	90600000000
Sqrdl	Sulfide:quinone oxidoreductase, mitochondrial OS=Mus musculus GN=Sqrdl PE=1 SV=3	Q9R112	0.00105657	45251249750	39700000000	32550000000	45950000000	0.870792	0.06933	0.0927088	1.41149	0.000326249	0.0676547	0.718141	0.000454093	0.0131246	1.16405	0.0490239	0.37585	46000000000	53791494000	51700000000	54900000000	79300000000	79400000000	84800000000	66400000000	49800000000	60800000000	43100000000	61000000000	95800000000	85500000000	75500000000	64500000000	64900000000	50100000000	47400000000	65100000000	71400000000	60700000000	70500000000	74700000000	60500000000	48400000000	56700000000	66800000000
Ssbp1	Single-stranded DNA-binding protein OS=Mus musculus GN=Ssbp1 PE=2 SV=1	Q8R2K3	0.00467639	39076969500	50175000000	37975000000	59150000000	1.28266	0.0415224	0.0622836	1.55266	0.00165916	0.00155643	0.96455	0.746442	0.89477	1.16759	0.180947	0.600257	169000000000	140966740000	131000000000	183000000000	279000000000	268000000000	228000000000	219000000000	125000000000	140000000000	145000000000	159000000000	310000000000	258000000000	267000000000	207000000000	187000000000	145000000000	173000000000	169000000000	210000000000	226000000000	191000000000	190000000000	190000000000	162000000000	195000000000	164000000000
Stoml2	Stomatin-like protein 2, mitochondrial OS=Mus musculus GN=Stoml2 PE=1 SV=1	Q99JB2	5.55e-05	174073728000	354500000000	205250000000	299750000000	2.06699	1.61e-05	0.000125866	1.45342	0.00389837	3.92e-05	1.19301	0.11841	0.392802	0.838868	0.119876	0.577914	597000000000	494148321000	545000000000	689000000000	867000000000	796000000000	649000000000	694000000000	496000000000	580000000000	554000000000	612000000000	650000000000	757000000000	759000000000	574000000000	655000000000	498000000000	540000000000	586000000000	574000000000	667000000000	681000000000	759000000000	611000000000	585000000000	663000000000	592000000000
Stxbp1	Syntaxin-binding protein 1 OS=Mus musculus GN=Stxbp1 PE=1 SV=2	O08599	0.671765	24001386625	26675000000	25050000000	24025000000	1.11555	0.287899	0.325657	0.959297	0.680068	0.653619	1.04814	0.641116	0.857307	0.901329	0.311562	0.655421	268000000000	258934702000	237000000000	286000000000	445000000000	427000000000	376000000000	360000000000	314000000000	379000000000	325000000000	370000000000	620000000000	599000000000	583000000000	413000000000	387000000000	292000000000	305000000000	347000000000	424000000000	396000000000	409000000000	424000000000	372000000000	306000000000	404000000000	350000000000
Sucla2	Succinyl-CoA ligase [ADP-forming] subunit beta, mitochondrial OS=Mus musculus GN=Sucla2 PE=1 SV=2	Q9Z2I9	0.168892	108966538750	124500000000	115650000000	144250000000	1.14341	0.277246	0.314638	1.2448	0.0875884	0.0659102	1.05089	0.680805	0.877072	1.14408	0.275263	0.655421	139000000000	164574872000	157000000000	177000000000	166000000000	147000000000	156000000000	132000000000	165000000000	203000000000	168000000000	223000000000	189000000000	185000000000	151000000000	135000000000	155000000000	130000000000	125000000000	143000000000	179000000000	154000000000	170000000000	182000000000	148000000000	126000000000	150000000000	169000000000
Suclg1	Succinyl-CoA ligase [ADP/GDP-forming] subunit alpha, mitochondrial OS=Mus musculus GN=Suclg1 PE=1 SV	Q9WUM5	0.000193709	122953810000	159500000000	129000000000	192250000000	1.30564	0.00370952	0.00901256	1.48859	0.000171908	0.000133645	1.05514	0.483752	0.743492	1.20299	0.0285308	0.281232	32300000000	32716316700	30000000000	42000000000	87700000000	81600000000	65800000000	62300000000	27600000000	32100000000	25900000000	34800000000	58600000000	52800000000	55900000000	41000000000	46900000000	30100000000	31300000000	18500000000	53800000000	59000000000	45800000000	48300000000	45200000000	35800000000	51800000000	41500000000
Suclg2	Succinyl-CoA ligase [GDP-forming] subunit beta, mitochondrial OS=Mus musculus GN=Suclg2 PE=1 SV=3	Q9Z2I8	0.000133946	40311003000	61575000000	39525000000	69825000000	1.52129	0.00124134	0.00394152	1.76541	0.000101673	6.39e-05	0.981182	0.852506	0.933697	1.13863	0.21859	0.633442	56300000000	49239155000	45800000000	66100000000	60800000000	56500000000	44500000000	42600000000	37000000000	52800000000	40200000000	52100000000	46500000000	41400000000	51900000000	36900000000	42100000000	37600000000	36900000000	39300000000	48000000000	47200000000	41800000000	39700000000	40600000000	38500000000	44200000000	33500000000
Taco1	Translational activator of cytochrome c oxidase 1 OS=Mus musculus GN=Taco1 PE=1 SV=1	Q8K0Z7	0.122026	52454201250	60750000000	47850000000	60050000000	1.16736	0.174617	0.209553	1.25804	0.0535377	0.0331459	0.916104	0.429802	0.716337	0.987265	0.906848	0.983844	37300000000	35058323000	34200000000	38700000000	56100000000	55400000000	49100000000	41200000000	34800000000	42000000000	33300000000	42000000000	60400000000	55400000000	54200000000	48600000000	38800000000	32600000000	32600000000	13400000000	49400000000	51100000000	41700000000	45100000000	39300000000	35600000000	47100000000	40600000000
Tamm41	Mitochondrial translocator assembly and maintenance protein 41 homolog OS=Mus musculus GN=Tamm41 PE=	G5E881	6.49e-08	86275460250	155000000000	184250000000	225500000000	1.79895	2.12e-06	3.48e-05	1.21937	0.0144455	2.09e-05	2.14365	1.29e-07	4.45e-05	1.45301	0.000164949	0.0284538	21300000000	14585006100	13200000000	21700000000	22700000000	25300000000	19000000000	21900000000	14800000000	17100000000	19900000000	17600000000	27900000000	24300000000	23500000000	17300000000	19200000000	16400000000	15400000000	19800000000	20300000000	19300000000	16400000000	17800000000	17900000000	14200000000	19800000000	13900000000
Tbrg4	Protein TBRG4 OS=Mus musculus GN=Tbrg4 PE=2 SV=1	Q91YM4	0.00123679	4.91724e+09	8212500000	5437500000	11360000000	1.69587	0.00952091	0.0189914	2.05145	0.00125119	0.00062381	1.15043	0.429627	0.716337	1.39164	0.0778912	0.471446	23400000000	20814047200	13600000000	25100000000	25400000000	23000000000	20500000000	18900000000	13900000000	17000000000	16800000000	18200000000	26000000000	23400000000	25100000000	16700000000	17400000000	14200000000	13300000000	20800000000	20000000000	18600000000	15900000000	14500000000	16800000000	13600000000	15400000000	13100000000
Tcirg1	A3 subunit of vacuolar-adenosine triphosphatase OS=Mus musculus GN=Tcirg1 PE=2 SV=1	Q9JHF5	3.89e-05	55643627250	34850000000	48300000000	25925000000	0.627162	0.000794133	0.00282449	0.531526	5.97e-05	3.92e-05	0.870254	0.209771	0.544142	0.737548	0.0132518	0.190494	56500000000	40796590000	43900000000	67700000000	58100000000	63600000000	57300000000	57300000000	44700000000	54600000000	44800000000	49500000000	77500000000	67300000000	65700000000	49800000000	56000000000	42600000000	45200000000	83000000000	57400000000	62600000000	64300000000	68300000000	51600000000	47900000000	53500000000	56000000000
Tgm2	Protein-glutamine gamma-glutamyltransferase 2 OS=Mus musculus GN=Tgm2 PE=1 SV=4	P21981	3.83e-09	66430648750	255500000000	87225000000	210750000000	3.85078	2.35e-09	2.71e-07	2.40562	2.88e-07	2.71e-08	1.30848	0.0087678	0.0796024	0.817421	0.0371533	0.320447	123000000000	110541537000	106000000000	139000000000	173000000000	203000000000	187000000000	172000000000	100000000000	132000000000	117000000000	143000000000	196000000000	187000000000	159000000000	142000000000	138000000000	124000000000	124000000000	127000000000	163000000000	161000000000	145000000000	169000000000	139000000000	112000000000	153000000000	144000000000
Timm13	Mitochondrial import inner membrane translocase subunit Tim13 OS=Mus musculus GN=Timm13 PE=1 SV=1	P62075	0.000999103	66892397000	96050000000	94400000000	109775000000	1.43334	0.00173313	0.00511052	1.17855	0.0922618	0.00255407	1.38652	0.0033928	0.0433525	1.14005	0.170057	0.59067	45000000000	47175918000	39000000000	48100000000	35300000000	37800000000	31600000000	26700000000	39800000000	51900000000	40300000000	48700000000	40300000000	35600000000	33800000000	29900000000	34100000000	29600000000	32100000000	22400000000	41500000000	43600000000	38200000000	43300000000	38500000000	30000000000	40100000000	38800000000
Timm23	MCG11298 OS=Mus musculus GN=Timm23 PE=2 SV=1	Q9CXU4	0.000904641	20915497725	37975000000	27900000000	51825000000	1.87901	0.00273971	0.00710677	1.80751	0.00418322	0.00062381	1.38465	0.0764952	0.329885	1.33196	0.113525	0.567626	87700000000	70610756000	80200000000	105000000000	136000000000	137000000000	120000000000	118000000000	132000000000	157000000000	118000000000	140000000000	179000000000	174000000000	176000000000	130000000000	140000000000	101000000000	109000000000	62300000000	137000000000	134000000000	126000000000	142000000000	123000000000	99000000000	122000000000	118000000000
Timm44	Mitochondrial import inner membrane translocase subunit TIM44 OS=Mus musculus GN=Timm44 PE=2 SV=2	O35857	0.000894616	72793806500	86800000000	68525000000	101725000000	1.19327	0.0359226	0.0555754	1.47405	0.000226844	0.000471071	0.942937	0.447451	0.719038	1.16481	0.0640741	0.415967	241000000000	192558285000	211000000000	259000000000	302000000000	294000000000	290000000000	272000000000	198000000000	242000000000	247000000000	270000000000	300000000000	280000000000	307000000000	226000000000	249000000000	235000000000	235000000000	233000000000	255000000000	255000000000	248000000000	253000000000	264000000000	218000000000	262000000000	255000000000
Timm50	Mitochondrial import inner membrane translocase subunit TIM50 OS=Mus musculus GN=Timm50 PE=1 SV=1	Q9D880	1.76e-06	76657205750	191250000000	74025000000	200000000000	2.5442	7.32e-06	6.82e-05	2.66041	4.56e-06	2.12e-06	0.981992	0.886511	0.95577	1.02684	0.835276	0.971515	217000000000	193416806000	200000000000	221000000000	327000000000	329000000000	309000000000	301000000000	171000000000	204000000000	186000000000	202000000000	277000000000	293000000000	321000000000	271000000000	231000000000	241000000000	199000000000	227000000000	253000000000	251000000000	243000000000	268000000000	237000000000	244000000000	266000000000	256000000000
Timm8a1	Mitochondrial import inner membrane translocase subunit Tim8 A OS=Mus musculus GN=Timm8a1 PE=1 SV=1	Q9WVA2	0.00558446	66005135250	83475000000	91625000000	110700000000	1.25898	0.0621328	0.0852778	1.20506	0.12162	0.0281745	1.37507	0.0147757	0.106201	1.31618	0.0303973	0.283434	313000000000	246424519000	259000000000	341000000000	390000000000	411000000000	364000000000	344000000000	230000000000	270000000000	267000000000	268000000000	334000000000	312000000000	307000000000	219000000000	293000000000	225000000000	262000000000	251000000000	327000000000	316000000000	309000000000	352000000000	300000000000	243000000000	310000000000	287000000000
Timm9	Mitochondrial import inner membrane translocase subunit Tim9 OS=Mus musculus GN=Timm9 PE=1 SV=1	Q9WV98	0.374669	138591041750	144500000000	130250000000	145000000000	1.04596	0.522608	0.55648	1.11391	0.139827	0.154464	0.937594	0.363567	0.70159	0.998509	0.982916	0.996522	283000000000	266735174000	203000000000	300000000000	338000000000	368000000000	380000000000	309000000000	312000000000	362000000000	313000000000	382000000000	399000000000	351000000000	336000000000	274000000000	318000000000	249000000000	268000000000	293000000000	354000000000	324000000000	336000000000	345000000000	310000000000	273000000000	319000000000	325000000000
Tomm22	Mitochondrial import receptor subunit TOM22 homolog OS=Mus musculus GN=Tomm22 PE=2 SV=3	Q9CPQ3	2.34e-05	217245381250	345250000000	224000000000	385750000000	1.58893	0.000152041	0.000788543	1.72464	3.44e-05	1.47e-05	1.03494	0.694175	0.886269	1.12333	0.197548	0.632945	240000000000	211111690000	232000000000	226000000000	275000000000	280000000000	283000000000	250000000000	183000000000	239000000000	195000000000	230000000000	315000000000	273000000000	311000000000	243000000000	254000000000	247000000000	212000000000	237000000000	268000000000	244000000000	260000000000	280000000000	223000000000	246000000000	242000000000	257000000000
Tomm40	Mitochondrial import receptor subunit TOM40 homolog OS=Mus musculus GN=Tomm40 PE=1 SV=3	Q9QYA2	0.000836567	77876440500	119250000000	81000000000	129500000000	1.54914	0.00186466	0.00540595	1.58253	0.00131844	0.000273344	1.05699	0.624384	0.848081	1.07978	0.499731	0.813964	648000000000	559116390000	500000000000	698000000000	575000000000	610000000000	519000000000	447000000000	390000000000	482000000000	438000000000	484000000000	532000000000	522000000000	501000000000	456000000000	486000000000	427000000000	480000000000	413000000000	542000000000	542000000000	497000000000	512000000000	513000000000	438000000000	527000000000	505000000000
Tomm70a	Mitochondrial import receptor subunit TOM70 OS=Mus musculus GN=Tomm70a PE=1 SV=2	Q9CZW5	0.00103988	59761583750	85025000000	64500000000	97375000000	1.43316	0.00346769	0.00854539	1.49972	0.00151287	0.000402161	1.08663	0.418752	0.711962	1.13709	0.219722	0.633442	21000000000	20457357300	17500000000	20700000000	33100000000	34400000000	29500000000	26300000000	26400000000	30500000000	28400000000	34800000000	36400000000	26000000000	27800000000	20700000000	27500000000	25700000000	22600000000	26400000000	29300000000	22700000000	27900000000	28800000000	24600000000	21200000000	21500000000	23700000000
Trap1	Heat shock protein 75 kDa, mitochondrial OS=Mus musculus GN=Trap1 PE=1 SV=1	Q9CQN1	2.66e-05	139251051750	202750000000	117000000000	235250000000	1.46089	0.00168014	0.00499696	1.99586	8.96e-06	2.06e-05	0.842873	0.0944556	0.363535	1.15153	0.159775	0.59067	28300000000	28264605700	29100000000	30300000000	58600000000	56900000000	47600000000	53700000000	26600000000	26600000000	26900000000	25600000000	52900000000	39300000000	42500000000	39900000000	35800000000	37700000000	34300000000	30900000000	38400000000	36800000000	38900000000	43300000000	38100000000	31600000000	36600000000	35900000000
Trp53	Cellular tumor antigen p53 OS=Mus musculus GN=Trp53 PE=2 SV=1	Q80ZA1	7.14e-06	53485226750	93600000000	71650000000	98425000000	1.74837	4.98e-06	5.05e-05	1.36912	0.000902263	1.18e-05	1.33568	0.00166377	0.0277091	1.04595	0.543183	0.855699	57100000000	46374355000	41400000000	68900000000	74500000000	84600000000	58900000000	53400000000	49400000000	65200000000	54800000000	65600000000	97400000000	88600000000	87300000000	63500000000	55200000000	39000000000	43300000000	31200000000	80700000000	63900000000	50000000000	45000000000	54000000000	43900000000	55500000000	38300000000
Tsfm	Elongation factor Ts, mitochondrial OS=Mus musculus GN=Tsfm PE=2 SV=1	Q9CZR8	0.0021615	64085146000	100100000000	68725000000	98875000000	1.58601	0.00155311	0.00470019	1.43517	0.00780132	0.000629328	1.08813	0.470393	0.74103	0.984641	0.893622	0.981845	30900000000	29353154600	27100000000	37500000000	59900000000	58400000000	56500000000	52800000000	27900000000	30000000000	30200000000	28000000000	58500000000	49300000000	51500000000	41800000000	39700000000	36200000000	37600000000	38900000000	43100000000	45000000000	44600000000	41300000000	43500000000	37200000000	44400000000	34800000000
Txn	Thioredoxin OS=Mus musculus GN=Txn PE=1 SV=3	P10639	0.0352329	126253736750	169750000000	139000000000	156000000000	1.35216	0.00694634	0.0150722	1.11372	0.268424	0.0125897	1.10803	0.290704	0.63217	0.912634	0.344056	0.691723	98900000000	85365031000	80400000000	99900000000	120000000000	113000000000	102000000000	98700000000	72400000000	90100000000	80500000000	93500000000	120000000000	97200000000	105000000000	94200000000	85600000000	75600000000	80000000000	117000000000	91700000000	91500000000	95900000000	116000000000	88700000000	81300000000	94100000000	94800000000
Txn2	Thioredoxin, mitochondrial OS=Mus musculus GN=Txn2 PE=2 SV=1	P97493	0.00439535	257479220000	345500000000	244750000000	320500000000	1.34393	0.00517348	0.0118202	1.30956	0.00900217	0.00128426	0.94915	0.558346	0.792714	0.924876	0.385361	0.734529	74000000000	70900417000	79500000000	97000000000	128000000000	123000000000	109000000000	93100000000	95300000000	127000000000	118000000000	132000000000	147000000000	121000000000	125000000000	101000000000	101000000000	82300000000	91900000000	79100000000	116000000000	109000000000	113000000000	116000000000	107000000000	92800000000	120000000000	114000000000
Uqcr10	Cytochrome b-c1 complex subunit 9 OS=Mus musculus GN=Uqcr10 PE=1 SV=1	Q8R1I1	3.27e-06	114169450250	214750000000	124500000000	251500000000	1.88323	1.97e-05	0.000141652	2.00937	7.54e-06	3.26e-06	1.09062	0.371414	0.70446	1.16367	0.130659	0.577914	131000000000	98753962000	98800000000	141000000000	147000000000	173000000000	141000000000	140000000000	117000000000	149000000000	144000000000	161000000000	196000000000	186000000000	156000000000	138000000000	129000000000	115000000000	121000000000	99600000000	144000000000	158000000000	139000000000	131000000000	139000000000	122000000000	147000000000	119000000000
Uqcrb	Cytochrome b-c1 complex subunit 7 OS=Mus musculus GN=Uqcrb PE=3 SV=1	Q9CQB4	0.00312013	187467562250	257250000000	195000000000	248500000000	1.36898	0.00216722	0.00612862	1.2819	0.00967698	0.000836526	1.03503	0.677711	0.877072	0.969192	0.705449	0.918029	47500000000	52556976000	44600000000	59600000000	43900000000	44700000000	38600000000	35500000000	41600000000	55100000000	43100000000	51800000000	44400000000	40500000000	43100000000	32500000000	40300000000	29200000000	28600000000	32900000000	48700000000	46600000000	47400000000	45500000000	36500000000	32600000000	44000000000	39500000000
Uqcrc1	Cytochrome b-c1 complex subunit 1, mitochondrial OS=Mus musculus GN=Uqcrc1 PE=1 SV=2	Q9CZ13	0.000171277	388087545500	537750000000	409750000000	531250000000	1.38719	0.000158783	0.000792374	1.29782	0.00102231	7.11e-05	1.05498	0.394089	0.70446	0.987018	0.832762	0.971515	62300000000	62911869000	58800000000	73200000000	93000000000	126000000000	101000000000	93800000000	48000000000	61000000000	54700000000	67700000000	113000000000	107000000000	106000000000	88200000000	80600000000	67300000000	65800000000	73900000000	85900000000	85600000000	76100000000	87600000000	74100000000	55100000000	84800000000	85600000000
Uqcrc2	Cytochrome b-c1 complex subunit 2, mitochondrial OS=Mus musculus GN=Uqcrc2 PE=1 SV=1	Q9DB77	0.00331874	246984663000	312500000000	239250000000	327500000000	1.26807	0.0117752	0.0225691	1.36834	0.0020454	0.000883172	0.965355	0.667459	0.877072	1.04169	0.619179	0.874967	44800000000	39307878000	36800000000	35400000000	46200000000	52700000000	57300000000	44500000000	39100000000	37700000000	29600000000	45500000000	54000000000	74600000000	61200000000	46800000000	49600000000	37800000000	31700000000	16800000000	57500000000	42000000000	48700000000	52500000000	42600000000	44200000000	35700000000	49800000000
Uqcrfs1	Cytochrome b-c1 complex subunit Rieske, mitochondrial OS=Mus musculus GN=Uqcrfs1 PE=1 SV=1	Q9CR68	0.0314485	225889571250	289500000000	239250000000	278250000000	1.28837	0.0104855	0.020733	1.16211	0.0976977	0.00783628	1.05888	0.507016	0.760524	0.955105	0.592997	0.874967	12400000000	10082760700	9660000000	15500000000	26100000000	23900000000	21500000000	23800000000	11100000000	14700000000	11200000000	15900000000	27200000000	24700000000	27600000000	18100000000	17600000000	13400000000	14700000000	23500000000	20300000000	19200000000	19300000000	15400000000	15300000000	12600000000	14900000000	12900000000
Uqcrh	Cytochrome b-c1 complex subunit 6, mitochondrial OS=Mus musculus GN=Uqcrh PE=1 SV=2	P99028	0.00529045	32764399000	77450000000	27700000000	50250000000	2.5098	0.00426441	0.0101463	1.93678	0.0266719	0.00207168	0.843534	0.527993	0.771593	0.650945	0.126969	0.577914	28300000000	21416609800	22700000000	31400000000	35600000000	40800000000	34000000000	27500000000	25400000000	26200000000	23800000000	28200000000	46900000000	41400000000	39400000000	31000000000	28500000000	26400000000	27600000000	30000000000	31900000000	31900000000	29500000000	30000000000	31000000000	28400000000	29000000000	30400000000
Usmg5	Up-regulated during skeletal muscle growth protein 5 OS=Mus musculus GN=Usmg5 PE=1 SV=1	Q78IK2	0.402075	71859299250	78575000000	75325000000	92775000000	1.10329	0.500364	0.534445	1.20654	0.209117	0.193404	1.05345	0.719233	0.88971	1.15203	0.336835	0.687621	14000000000	13221063700	13400000000	18800000000	24700000000	21600000000	15700000000	17800000000	19300000000	25300000000	22500000000	24300000000	20700000000	20900000000	23000000000	17700000000	17400000000	14900000000	18600000000	16900000000	19500000000	22700000000	16800000000	18000000000	18800000000	16600000000	18500000000	13800000000
Usp30	Ubiquitin carboxyl-terminal hydrolase 30 OS=Mus musculus GN=Usp30 PE=2 SV=1	Q3UN04	1.12e-06	13580293000	28150000000	13825000000	32650000000	2.08683	8.72e-06	7.71e-05	2.33882	2e-06	1.68e-06	1.03076	0.766952	0.900877	1.15522	0.174356	0.59067	128000000000	95426191000	108000000000	120000000000	75700000000	80500000000	75200000000	69900000000	55900000000	74900000000	55400000000	79300000000	80300000000	87200000000	83800000000	78700000000	88300000000	75000000000	66000000000	87800000000	74000000000	78100000000	80100000000	85700000000	82500000000	71500000000	81900000000	79300000000
Vamp8	Vesicle-associated membrane protein 8 OS=Mus musculus GN=Vamp8 PE=1 SV=1	O70404	2.71e-06	80166489500	52425000000	66050000000	47825000000	0.652298	4.89e-06	5.05e-05	0.725104	7.65e-05	4.37e-06	0.822635	0.00390324	0.045422	0.914454	0.128643	0.577914	62600000000	53920150000	47200000000	67600000000	59200000000	64100000000	44700000000	44800000000	45600000000	60800000000	47700000000	58400000000	69500000000	60600000000	61900000000	47800000000	52500000000	44200000000	45100000000	48100000000	63300000000	60300000000	47200000000	56000000000	48800000000	41400000000	51400000000	40200000000
Vars	Valine--tRNA ligase OS=Mus musculus GN=Vars PE=2 SV=1	Q9Z1Q9	0.0052057	84213040250	107225000000	86425000000	126425000000	1.27511	0.0335301	0.0523434	1.46098	0.0028041	0.00185084	1.02481	0.812833	0.909474	1.1742	0.13879	0.588582	76500000000	65545826000	61900000000	92200000000	118000000000	128000000000	97100000000	96900000000	77600000000	91100000000	87200000000	102000000000	108000000000	99800000000	101000000000	79900000000	91800000000	69000000000	84300000000	82100000000	98300000000	96100000000	93300000000	85700000000	91300000000	77900000000	94100000000	74900000000
Vdac1	Isoform Mt-VDAC1 of Voltage-dependent anion-selective channel protein 1 OS=Mus musculus GN=Vdac1	Q60932	0.000415469	696014777500	1002250000000	688250000000	1058500000000	1.44815	0.00141179	0.004388	1.53124	0.000476346	0.000142268	0.989539	0.90871	0.961672	1.04631	0.623271	0.874967	207000000000	201858761000	158000000000	233000000000	276000000000	264000000000	270000000000	238000000000	137000000000	167000000000	140000000000	177000000000	217000000000	207000000000	200000000000	165000000000	218000000000	161000000000	173000000000	183000000000	210000000000	210000000000	206000000000	225000000000	194000000000	163000000000	201000000000	207000000000
Vdac2	Voltage-dependent anion-selective channel protein 2 OS=Mus musculus GN=Vdac2 PE=1 SV=2	Q60930	0.000245049	577656909250	617250000000	756250000000	759750000000	1.0704	0.210835	0.24902	1.00415	0.937143	0.361902	1.30957	0.000207661	0.00895539	1.22852	0.00176508	0.0633029	69900000000	72911643000	71500000000	88600000000	96600000000	108000000000	103000000000	87500000000	63100000000	73200000000	57400000000	76000000000	114000000000	111000000000	102000000000	92800000000	83900000000	72200000000	74300000000	54300000000	88000000000	86300000000	89800000000	90600000000	76600000000	77300000000	85100000000	86100000000
Vdac3	Voltage-dependent anion-selective channel protein 3 OS=Mus musculus GN=Vdac3 PE=1 SV=1	Q60931	1.33e-05	230565409500	389500000000	195750000000	398000000000	1.70088	0.00015559	0.000789391	1.9988	1.31e-05	9.36e-06	0.856021	0.138799	0.443387	1.00596	0.952668	0.991534	62500000000	52323074000	42000000000	67700000000	58900000000	57100000000	60200000000	50300000000	52400000000	63800000000	69700000000	71800000000	76800000000	65700000000	71500000000	48800000000	57100000000	50200000000	51200000000	57300000000	63800000000	54000000000	48000000000	44400000000	47300000000	37000000000	46600000000	36000000000
Xpnpep3	Probable Xaa-Pro aminopeptidase 3 OS=Mus musculus GN=Xpnpep3 PE=2 SV=1	B7ZMP1	6.13e-05	59281576250	89400000000	52825000000	89600000000	1.52261	0.000438921	0.00180271	1.68805	6.52e-05	3.22e-05	0.899146	0.248874	0.592148	0.996837	0.971788	0.996522	36800000000	34894701000	28600000000	44700000000	56300000000	58700000000	43000000000	39600000000	37900000000	38100000000	35200000000	42300000000	57100000000	50300000000	53600000000	44900000000	45100000000	27200000000	33200000000	24400000000	50100000000	46400000000	45200000000	50100000000	40900000000	37800000000	46800000000	37800000000
Yars2	Tyrosine--tRNA ligase, mitochondrial OS=Mus musculus GN=Yars2 PE=1 SV=2	Q8BYL4	0.00837056	22386608775	30650000000	23225000000	33425000000	1.39298	0.0140352	0.0258938	1.43657	0.00854595	0.00212312	1.05399	0.656804	0.873762	1.08697	0.483751	0.813964	34000000000	34360140000	36400000000	43900000000	70800000000	69300000000	68500000000	65800000000	30100000000	36900000000	33700000000	36100000000	83400000000	84800000000	77600000000	65900000000	56800000000	46700000000	51000000000	58100000000	58400000000	54600000000	60700000000	61800000000	57600000000	43200000000	55900000000	55600000000
Yme1l1	ATP-dependent zinc metalloprotease YME1L1 OS=Mus musculus GN=Yme1l1 PE=2 SV=1	O88967	0.0703998	43235390000	57850000000	46875000000	53050000000	1.34856	0.016283	0.0289569	1.13143	0.27138	0.0215413	1.08855	0.443613	0.719038	0.913289	0.413641	0.771384	37700000000	42636456000	41200000000	47700000000	64500000000	61200000000	58600000000	53000000000	41600000000	47100000000	41500000000	49300000000	73800000000	63600000000	67700000000	54000000000	54400000000	41500000000	44900000000	38200000000	58700000000	57100000000	54600000000	63300000000	50400000000	42700000000	52700000000	50200000000
Ywhae	14-3-3 protein epsilon OS=Mus musculus GN=Ywhae PE=1 SV=1	P62259	0.0291111	117388490500	150250000000	142750000000	169000000000	1.29174	0.0321022	0.0508039	1.18046	0.142218	0.0202862	1.2236	0.0802463	0.34179	1.11819	0.311045	0.655421	26300000000	16061990900	14100000000	27200000000	37300000000	45500000000	33600000000	35500000000	24200000000	27500000000	29800000000	30100000000	69000000000	56700000000	46800000000	34800000000	30300000000	21600000000	22800000000	12000000000	42300000000	33800000000	26300000000	23200000000	27200000000	19000000000	25400000000	19400000000
